# Supplementary material for: The effect of a non-talking rule on the sound level and perception of patients in an outpatient infusion center
Source: PLoS One. 2019 Feb 28;14(2):e0212804. doi: 10.1371/journal.pone.0212804 (PMC6395026; doi:10.1371/journal.pone.0212804)
Supplement: S1 Dataset — (XLSX) [file pone.0212804.s002.xlsx]

## Sheet: Blad1
Time	Talking (Tuesday)	Talking (Wednesday)	Talking (Thursday)	Talking (Friday)	Non-talking (Tuesday)	Non-talking (Wednesday)	Non-talking (Thursday)	Non-talking (Friday)
10:00:00	55.39	48.58	52.5	59.6	43.17	55.75	46.4	58.43
10:01:00	57.88	45.83	51.76	59.08	51.84	51.71	49.11	57.28
10:02:00	60.6	46.74	53.89	63.22	55.25	51.26	49.34	56.38
10:03:00	52.38	52.39	57.93	60.25	48.2	46.79	55.82	59.78
10:04:00	58.02	49.93	54.75	60.16	50.88	47.11	48.17	57.62
10:05:00	56.47	45.41	58.26	58.83	45.24	46.62	48.72	58.36
10:06:00	54.05	48.62	55.8	60.25	51.32	46.76	50.21	57.72
10:07:00	53.52	58.98	54.54	58.82	49.17	44.59	46.65	56.2
10:08:00	47.73	52.66	58.09	57.62	46.6	46.08	50.85	54.79
10:09:00	51.25	58.61	60.43	60.62	51.84	46.07	50.09	60.43
10:10:00	58.64	56.62	57.51	58.47	51.63	50.47	48.94	57.35
10:11:00	51.19	56.13	54.78	58.47	55.73	48.22	43.89	51.22
10:12:00	55.44	53.23	58.03	55.44	52.92	56.61	45.22	51.88
10:13:00	56.74	52.32	48.97	59.69	45.51	52.39	48.83	53.33
10:14:00	54.97	59.37	50.35	56.82	51.43	50.96	47.65	46.75
10:15:00	57.07	60.21	53.28	58.68	52.22	55.96	52.15	46.99
10:16:00	51.58	55.52	60.87	51.55	55.15	56.91	46.18	46.57
10:17:00	52.54	56.87	60.25	57.39	55.45	51.46	50.27	43.99
10:18:00	55.07	59.24	60	56.56	57.5	51.18	56.14	43.13
10:19:00	54.68	53.75	59.65	57.94	56.91	52.22	58.86	54.89
10:20:00	53.92	58.39	55.06	60.87	57.34	53.72	48.97	52.89
10:21:00	56.45	58.53	53.42	58.53	51.35	53.19	53.12	53.9
10:22:00	58.18	54.62	56.44	66.12	49.92	50.77	44.37	50.87
10:23:00	54.06	55.73	56.46	60.41	53.38	48.52	49.81	53.58
10:24:00	49.11	55.51	57.62	60.58	54.43	50.22	45.67	58.67
10:25:00	54.18	55.26	54.45	59.79	53.75	51.71	50.53	56.91
10:26:00	51.36	56.39	54.42	59.71	55.3	44.38	56.34	54.79
10:27:00	50.6	56.41	57.21	56.09	55.85	54.4	47.13	54.49
10:28:00	54.34	59.05	55.4	60.47	50.67	51.54	48.37	56.09
10:29:00	53.52	54.45	52.1	62.83	56.04	48.78	52.44	58.7
10:30:00	55.64	56.61	59.02	63.05	56.66	48.49	50.12	59.01
10:31:00	57.15	54.62	55.23	60.35	59.4	52.99	52.13	59.47
10:32:00	57.39	57.04	57.96	60.65	58.9	51.32	53.31	56.59
10:33:00	56.69	58.45	56.48	53.81	56.48	49.87	52.49	51.9
10:34:00	53.83	56.79	55.04	55.84	53.59	50.52	51.28	53.3
10:35:00	54.33	55.49	53.14	53.79	51.92	51.76	55.54	51.8
10:36:00	51.66	57.55	51.27	55.83	52.24	51.42	51.18	51.11
10:37:00	52.1	57.06	52.83	56.65	49.65	52.14	53.59	55.89
10:38:00	57.72	57.64	53.42	56.24	49.77	56.2	53.2	47.57
10:39:00	54.22	59.96	55.14	58.06	56.08	54.16	56.14	49.18
10:40:00	56.84	58.81	55.76	59.13	53.34	48.01	60.25	47.53
10:41:00	57.1	60.37	56.5	61.95	55.38	46.89	58.81	51.02
10:42:00	57.82	56.71	53.42	60.74	54.34	52.59	52.32	51.66
10:43:00	56.36	54.81	52.07	55.1	54.44	56.62	53.75	49.45
10:44:00	61.51	56.96	54.58	62.62	55.62	45.46	54.89	52.31
10:45:00	59.18	60.63	57.7	59.54	51.69	46.32	51.83	48.71
10:46:00	57.5	59.51	54.71	52	60.27	42.77	51.75	51.09
10:47:00	58.41	59.29	55.42	53.18	61	45.44	54.12	51.14
10:48:00	57.63	61.88	56.14	55.91	49.46	44.36	58.93	47.61
10:49:00	53.72	56.85	55.75	51.77	56.97	43.4	50.53	50.83
10:50:00	54.95	54.21	55.18	56.83	49.39	55.28	51.04	52.23
10:51:00	58.23	52.16	56.2	56.76	49.76	48.08	48.95	55.84
10:52:00	58.4	54.66	55.66	54.97	59.1	45.8	47.58	54.11
10:53:00	59.29	51.98	49.6	55.69	42.75	48.56	47.44	52.26
10:54:00	56.38	51.92	45	55.68	59.9	47.21	50.55	55.65
10:55:00	57.27	53.64	43.71	60.16	45.71	49.84	54.57	57.61
10:56:00	57.85	47.51	43.1	59.31	44.7	52.92	47.97	46.68
10:57:00	56.9	52.52	41.92	60.8	49.64	53.51	50.52	54.56
10:58:00	54.86	51.2	42.6	59.09	42.29	53.25	54.3	51.59
10:59:00	53.47	52.74	45.2	54.94	42.05	56.7	51.36	50.11
11:00:00	54.78	52.94	44.29	57.58	53.55	49.98	49.16	52.87
11:01:00	52.93	51.64	47.93	53.44	42.34	54.64	45.81	52.29
11:02:00	56.4	50.6	51.21	52.65	42.74	52.91	46.87	47.81
11:03:00	56.19	54.2	55.05	50.83	50.85	50.14	57.44	55.2
11:04:00	57.09	51.6	53.12	48.87	49.1	51.78	49.47	55.6
11:05:00	57.77	54.47	57.37	49.55	55.51	48.24	50.66	55.86
11:06:00	55.44	50.98	52.77	55.35	49.51	48.15	47.01	54.2
11:07:00	50.72	52.21	51.82	53.81	53.8	45.56	48.82	52.93
11:08:00	53.89	50	53.43	54.82	50.17	42.87	54.74	55.15
11:09:00	51.34	47.44	52.78	51.86	51.03	42.41	46.76	53.86
11:10:00	54.78	48.85	54.43	54.34	53.92	52.62	51.18	52.38
11:11:00	53.56	50.17	57.15	45.94	50.27	47.44	49.93	55.71
11:12:00	57.67	48.07	54.58	48.85	48.39	55.29	53.71	53.97
11:13:00	51.24	46.47	51.36	49.99	50.07	53.95	51.16	52.22
11:14:00	53.49	54.27	51.94	46.97	55.88	55.61	51.6	49.55
11:15:00	52.6	55.55	51.54	51.78	48.12	47.91	52.74	52.86
11:16:00	55.73	49.71	50.73	53.84	45.2	47.42	45.89	52.62
11:17:00	48.47	45.45	47.47	53.26	52.81	47.79	54.13	47.4
11:18:00	46.88	48.75	54.85	52.11	51.7	53.84	50.09	49.46
11:19:00	47.34	52.69	52.9	52.66	52.52	49.21	51.18	47.06
11:20:00	46.25	52.53	51.28	54.71	50.82	58.73	50.93	47.66
11:21:00	49.35	54.75	53.05	57	55.93	55.24	51.67	47.13
11:22:00	46.01	56.47	50.36	54.91	53.82	52.82	49.5	52.36
11:23:00	48.77	58.79	53.4	49.24	53.92	50.05	51.25	49.19
11:24:00	48.89	60.76	54.39	54.6	52.79	48.6	55.3	54.04
11:25:00	48.66	57.65	49.28	52.67	51.18	52.67	54.19	52.11
11:26:00	53.33	53.61	51.61	54.32	54.24	48.44	52.43	49.43
11:27:00	56.02	48.6	51.92	56.21	55.1	47	46.72	44.35
11:28:00	58.26	53.01	46.03	57.65	53.2	46.33	54.84	46.06
11:29:00	59.7	51.93	48.85	54.45	49.27	59.5	57.28	49.38
11:30:00	53.64	61.99	50.89	52.63	48.77	58.14	49.89	46.68
11:31:00	54.36	58.22	47.36	53.33	55.31	49.15	51.54	58.29
11:32:00	57.45	56.18	50.02	55.85	55.17	48.57	60.01	60.73
11:33:00	60.18	57.76	52.6	56.45	56.09	52.12	56.68	53.94
11:34:00	60.91	57.83	54.72	57.77	57.39	58.54	52.87	56.71
11:35:00	58.6	56.32	55.37	61.4	56.77	57.28	58.26	58.69
11:36:00	58.52	50.79	56.04	57.6	52.38	53.13	50.54	57.24
11:37:00	59.16	51.15	57.43	61	52.3	59.84	55.53	57.06
11:38:00	59.85	53.53	55.75	60.56	56.17	58.79	55.77	58.61
11:39:00	58.95	58.29	55.41	60.06	56.2	54.84	55.42	60.09
11:40:00	58.07	56.08	54.55	60.49	53.94	56.83	47.46	55.72
11:41:00	58.95	60.1	54.06	60.81	53.99	55.74	52.57	56.75
11:42:00	56.15	56.51	51.05	58.69	54.35	54.08	50.27	45.7
11:43:00	53.95	55.4	56.92	60.06	55.43	55.47	48.73	47.7
11:44:00	52.46	55.69	56.35	54.76	54.29	54.17	57.6	43.66
11:45:00	56.57	55.16	52.83	58.96	53.56	52.41	53.5	54.04
11:46:00	56.71	53.29	58.62	59.64	57.15	54.37	48.73	55.62
11:47:00	54.77	48.31	54.4	62.27	60.21	54.1	53.78	51.32
11:48:00	50.99	51.17	56.46	60.56	58.18	49.51	46.98	49.97
11:49:00	52.05	51.42	56.73	58.85	60.53	49.57	49.72	54.27
11:50:00	49.52	49.68	51.4	61.24	57.25	52.02	51.83	48.82
11:51:00	53.09	56.87	50.42	63.31	59.84	58.97	44.14	55.63
11:52:00	53.62	53.7	55.18	61.8	57.37	51.26	51.78	54.03
11:53:00	51.62	53.47	57.08	58.62	59.18	50.81	50.21	50.5
11:54:00	50.24	55.42	56.03	57.67	57	56.18	54.87	48.5
11:55:00	54.01	47.58	53.6	59.68	57.16	52.96	43.39	51.78
11:56:00	57.92	52.59	50.97	58.02	57.86	57.31	42.1	52.7
11:57:00	51.31	53.39	60.01	58.54	54.85	50.34	48.55	48.27
11:58:00	52.87	51.53	54.11	59.81	52.44	49.48	56.87	46.46
11:59:00	53.52	55.36	59.77	59.49	58.44	49.47	49.49	48.53
12:00:00	54.87	50.49	56.54	62.75	53.73	52.23	54.91	46.27
12:01:00	52.89	53.24	54.96	64.29	55.55	55.92	43.23	45.68
12:02:00	54.08	55.67	51.69	61.47	55.14	49.98	42.69	42.12
12:03:00	50.92	49.39	56.06	61.91	55.96	50.69	49.6	46.51
12:04:00	53.39	50.22	51.75	61.59	53.05	53.54	44.3	44.27
12:05:00	49.47	49.94	58.42	61.17	59.48	54.31	49.81	54.16
12:06:00	51.46	57.54	59.51	62.33	60.84	54.87	43.5	53.95
12:07:00	51.34	57.05	60.02	59.86	63.16	52.5	58.9	48.95
12:08:00	53.39	56.48	56.07	59.52	56.23	53.72	54.72	54.99
12:09:00	50.57	57.21	63.1	60.61	56.09	57.43	54.48	61.12
12:10:00	55.92	56.87	59.05	60.32	54.84	55.37	43.25	60.43
12:11:00	53.37	53.14	60.53	61.61	62.15	46.71	50.64	52.04
12:12:00	52.18	59.69	58.32	61.07	59.94	47.57	57.01	52.11
12:13:00	50.69	55.89	56.83	62.09	57.17	52.61	53.26	45.96
12:14:00	55.74	53.02	55.72	60.76	52.33	49.76	62.88	43.7
12:15:00	54.21	56.63	57.47	59.35	48.93	57.14	64.29	53.6
12:16:00	54.73	59.54	56.43	59.56	49.11	54.78	56.25	50.05
12:17:00	56.41	58.6	52.27	62.88	53.61	50.81	54.82	52.51
12:18:00	52.98	56.77	45.56	60.71	53.24	51.96	49.5	53.94
12:19:00	51.53	55.92	57.69	56.66	53.17	54.15	57.65	58.1
12:20:00	49.34	55.01	53.3	55.76	57.22	55.49	61.19	58.05
12:21:00	46.22	54.59	49.18	61.66	50.07	55.75	56.48	48.27
12:22:00	47.63	57.44	52.79	57.66	48.85	54.68	50.42	51.46
12:23:00	52.1	61.67	56.32	56.02	52.19	54.24	44.24	55.35
12:24:00	52.9	57	57.67	56.2	54.13	52.12	53.8	53.85
12:25:00	53.36	57.44	48.17	56.66	56.15	53.24	46.49	53.75
12:26:00	55.47	55.09	50.83	56.64	56.79	55.71	46.74	45.83
12:27:00	56.65	58.4	52.97	58.37	56.15	49.31	46.73	46.78
12:28:00	61.66	62.97	54.58	53.63	46.94	55.44	59	57.78
12:29:00	59.86	62.91	57.72	57.98	48.73	48.12	60.46	57.19
12:30:00	52.71	68.91	62.36	60.1	50.84	51.81	56.37	57.28
12:31:00	59.26	63.32	55.57	57.51	55.26	55.14	49.61	53.24
12:32:00	58.64	54.52	51.32	60.64	53.98	53.39	53.1	52.91
12:33:00	57.62	56.19	58.98	56.9	46.99	54.13	51.26	57.31
12:34:00	54.46	54.96	56.44	60.07	55.94	62.38	53.38	52.68
12:35:00	47.28	47.9	47.07	59.32	55.73	65.76	48.61	50.38
12:36:00	47.36	53.98	54.18	60.39	56.67	62.94	54.98	53.58
12:37:00	48.96	55.6	55.13	68.07	52.09	53.49	47.7	47.81
12:38:00	53.99	52.65	57.55	59.56	64.67	51.65	51.29	51.57
12:39:00	57.07	55.02	56.19	58.62	62.77	53.57	55.01	51.26
12:40:00	54.33	57.6	53.12	64.65	61.22	52.81	53.7	49.19
12:41:00	51.49	54	55.64	63.25	61.6	59.2	45.76	47.76
12:42:00	59.88	55.62	54.29	60.77	55.99	57.54	46.53	57.33
12:43:00	57.16	55.12	53.35	54.29	53.97	54.32	51.27	54.69
12:44:00	57.06	55.07	54.98	55.13	54.9	60.19	52.65	55.93
12:45:00	59.13	54.59	47.13	58.98	58.17	59.11	53	52.77
12:46:00	54.05	59.74	53.75	60.04	57.44	56.59	49.24	49.52
12:47:00	60.12	52.81	53.48	56.04	57.41	53.38	46.95	51.57
12:48:00	60.14	55.43	50.64	55.06	55.48	53.13	52.69	46.77
12:49:00	58.96	54.02	50.13	56.61	59.14	51.29	55.13	52.74
12:50:00	55.33	50.24	55.57	59.56	48.67	51	48.21	53.07
12:51:00	53.23	54.61	54.56	57.81	48.25	53.05	47.99	50.39
12:52:00	53.15	51.47	59.62	58.04	45.51	53.79	43.72	49.16
12:53:00	59.6	50.6	60.25	56.87	57	47.72	45.02	46.77
12:54:00	58.39	51.02	60.46	59.56	45.95	52.43	49.18	51.97
12:55:00	59.09	51.74	52.65	58.84	47.01	55.26	46.28	50.03
12:56:00	57.78	54.36	55.4	54.87	52.05	53.49	43.58	50.54
12:57:00	57.53	57.13	57.78	56.13	55.21	49.03	43.93	47.91
12:58:00	57.71	58.07	53.44	56.37	54.22	44.8	44.27	45.94
12:59:00	53.84	57.45	56.24	54.79	50.01	46.25	41.63	50.24
13:00:00	56.08	51.04	58.1	58.88	47.55	52.41	41.57	53.33
13:01:00	54.84	49.04	49.39	57.92	49.88	48.99	44.49	51.81
13:02:00	58.03	51.49	42.95	63.31	57.78	51.83	46.3	48.02
13:03:00	62.23	51.83	53.93	56.87	54.38	54.19	44.83	46.92
13:04:00	59.65	44.99	57.04	57.09	53.55	53.17	47.45	46.46
13:05:00	60.19	43.16	58.5	62.96	55.3	44.08	56.08	45.06
13:06:00	60.07	42.88	57.33	61.19	43.02	41.89	47.74	50.17
13:07:00	63	42.82	52.85	62.68	53.82	43.32	48.54	46.11
13:08:00	59.15	48.53	45.08	56.86	49.14	42.54	51.65	54.54
13:09:00	61.55	49	49.26	56.44	56.01	41.07	48.04	51.11
13:10:00	58.11	53.95	47	59.49	53.97	41.35	45.08	47.28
13:11:00	58.26	55.41	54.63	57.05	48.59	56.43	48.87	58.35
13:12:00	56.23	54.26	50.83	61.67	52.35	47.49	46.77	60.19
13:13:00	57.19	53.58	59.24	58.9	53.4	52.46	46.9	56.8
13:14:00	58.6	54.89	55.33	57.19	47.75	44.5	45.43	58.99
13:15:00	57.51	54.57	51.94	59.88	45.91	50.68	45.6	54.27
13:16:00	59.61	51.8	53.54	55.36	56.38	46.47	43.64	51.45
13:17:00	43.37	51.76	49.76	58.05	44.49	51.2	45.06	53.55
13:18:00	48.57	55.48	52.2	57.18	41.56	46.77	44.06	56.09
13:19:00	45.44	57.18	60.25	56.32	44.68	52.95	42.96	52.62
13:20:00	50.79	48.25	55.53	53.27	45.94	52.95	41.01	54.03
13:21:00	51.08	50.56	60.98	54.57	49.1	50.49	40.31	58.18
13:22:00	53.18	49.45	60.17	56.21	48.83	52.6	40.24	57.39
13:23:00	55.86	55.21	53.71	58.21	50.07	50.7	40.34	55.17
13:24:00	50.97	56.41	53.27	54.82	44.51	48.76	43.21	54.31
13:25:00	45.53	57.58	56.6	50.81	45.73	54.37	55.12	55.1
13:26:00	45.5	56.52	49.3	54.21	44.37	50.86	46.77	54.92
13:27:00	53.5	54.92	45.15	51.72	47.58	51.07	44.13	54.02
13:28:00	58.56	56.23	49.34	47.85	50.26	52.16	40.42	50.32
13:29:00	44.54	57.12	49.88	57.54	47.55	54.17	40.72	53.02
13:30:00	40.56	53.14	56.65	60.27	47.41	47.86	41.75	54.95
13:31:00	40.24	56.41	58.34	55.38	44.33	44.69	50.38	51.13
13:32:00	47.16	58.03	54.43	53.12	45.95	45.01	52.21	54.17
13:33:00	43.26	61.56	55.05	60.15	51.25	44.19	54.83	57.51
13:34:00	44.48	60	54.55	61.72	50.36	49.04	46.68	58.75
13:35:00	44.24	55.62	56.99	61.38	47.93	54.5	56.42	52.26
13:36:00	51.99	59.02	59.18	61.13	46.41	52.44	50.8	54.79
13:37:00	50.94	60.04	53.85	60.51	49.27	48.58	51.33	56.38
13:38:00	51.01	60.11	52.54	62.15	54.57	48.35	52.41	55.88
13:39:00	56.12	58.67	51.47	60.51	57.69	53.26	47.82	56.48
13:40:00	61.19	60.25	54.28	61.06	54.9	48.42	41.89	56.33
13:41:00	55.67	59.65	49.6	60.2	46.6	51.62	41.2	52.34
13:42:00	57.3	55.53	48.38	58.92	54.88	45.91	46.15	48.46
13:43:00	52.58	52.73	51.55	59.69	52.4	49.86	44.84	48.44
13:44:00	50.65	55.37	58.63	61.31	51.57	48.98	41.16	49.61
13:45:00	53.89	55.74	57.92	63.17	56.82	50.91	46.27	53.11
13:46:00	58.94	58.12	54.31	63.51	48.8	41.44	50.45	53.92
13:47:00	56.86	57.21	56.62	62.56	45.8	42.29	53.83	54.4
13:48:00	54.03	60.39	61.26	60.95	46.26	44.91	53.9	56.87
13:49:00	53.6	60.05	50.76	58.83	55.76	50.47	48.94	55.58
13:50:00	57.69	51.77	46.13	61.98	56.01	50.94	47.4	56.02
13:51:00	62.56	53.87	46.41	54.82	51.27	47.3	52.33	49.73
13:52:00	60.86	57.59	53.29	56.51	55.97	44.81	48.4	52.02
13:53:00	60.36	53.94	54.81	53.67	47.69	53.13	50.91	51.98
13:54:00	59.62	56.8	47.68	54.53	55.88	51.38	53.19	48.38
13:55:00	58.7	57.72	49.69	57.52	56.96	51.97	49.01	51.15
13:56:00	55.49	57.57	54.42	57.71	60.82	55.89	46.04	50.62
13:57:00	58.67	58.75	49.7	60.51	51.16	54.5	52.28	46.87
13:58:00	58.88	57.86	47.68	61.53	55.16	53.19	53.78	46.19
13:59:00	60.5	55.7	52.82	60.36	55.51	54.66	48.64	43.91
14:00:00	59.43	60.02	52.8	59.54	51.29	46.47	50.76	46.94
14:01:00	57.57	61.48	53.3	60.36	54.07	48.23	49	54.54
14:02:00	56.39	61.62	59.45	63.25	52.17	50.31	54.26	55.52
14:03:00	55.25	60.04	52.8	62.84	55.68	54.49	55.17	53.53
14:04:00	55.06	58.67	51.57	60.6	52.19	56.04	53.53	59.14
14:05:00	58.65	56.62	50.56	62.73	53.32	57.83	54.68	51.73
14:06:00	52.08	55.01	55.75	60.71	50.18	60.04	52.8	50.93
14:07:00	50.62	55.57	56.42	58.88	50.83	59.24	50.53	52.15
14:08:00	53.93	57.43	58.91	60.28	55.52	57.64	53.41	53.54
14:09:00	50.11	58.22	55.08	59.75	56.63	54.51	50.12	52.56
14:10:00	56.4	54.13	55.44	58.99	58.08	58.15	49.96	51.93
14:11:00	55.11	57.82	61.05	64.65	56.77	55.27	53.3	48.62
14:12:00	56.26	53.5	59.88	57.57	52.14	55.04	54.95	54.73
14:13:00	58.36	54.27	60.02	58.43	48.61	53.63	54.32	48.55
14:14:00	58.13	59.49	63.06	60.67	56.54	53.24	47.86	50.24
14:15:00	58.44	54.81	61.47	60.12	49.12	54.81	46.62	50.47
14:16:00	59.04	54.63	59.55	49.54	53.36	55.54	52.9	44.59
14:17:00	61.02	50.58	58.59	48.83	56.17	57.75	48.73	50.6
14:18:00	58.99	51.94	57.22	55.56	53.01	50.61	47.47	59.45
14:19:00	56.98	51.1	57.65	48.96	53.26	46.37	47.89	56.62
14:20:00	56.55	53.79	56.63	49.77	53.47	45.22	50.88	47.39
14:21:00	57.17	55.44	55.14	46.29	53.82	42.83	47.87	48.57
14:22:00	58.05	53.95	58.76	51.51	53.56	47.44	46.76	56.72
14:23:00	59.36	52.34	60.7	46.32	55.15	56.57	53.51	56.95
14:24:00	55.53	57.45	57.3	50.73	56.76	53.11	47.22	61.63
14:25:00	54.65	55.19	61.1	53.9	55.05	49.77	51.11	59.82
14:26:00	54.34	51.11	55.88	56.12	57.66	49.82	46.45	58.33
14:27:00	52.16	54.52	54.17	51.49	58.21	47.49	49.77	58.51
14:28:00	54.08	53.28	48.18	58.29	58.26	46.77	55.26	57.11
14:29:00	56.23	50.61	50.11	52.45	42.39	45.42	50.36	48.3
14:30:00	53.59	47.84	45.48	57.86	53.67	45.8	55.08	51.28
14:31:00	56.15	52.21	45.9	57.91	57.38	49.62	55.93	51.64
14:32:00	49.95	53.2	49.47	50.61	56.98	46.21	51.38	56.03
14:33:00	52.76	54.59	52.64	54.61	54.39	43.93	50.51	56.76
14:34:00	53.05	58.7	58.68	53.16	58.08	56.62	50.39	54.41
14:35:00	57.33	54.28	49.51	55.03	61.37	56.4	51.27	56.51
14:36:00	54.28	56.18	40.94	55.86	56.73	59.68	52.19	51.33
14:37:00	50.92	57.3	43.31	58.54	57.05	60.45	53.21	55.21
14:38:00	53.51	53.09	44.4	60.24	56.38	54.93	50.55	55.45
14:39:00	60.09	44.14	47.18	61.52	54.56	57.98	50.7	58.82
14:40:00	58.72	45.83	48.42	51.35	56.53	56.79	52.57	57.23
14:41:00	54.99	48.51	47.24	51.23	56.94	57.9	46.88	54.76
14:42:00	62.29	47.46	52.47	53.27	61.18	57.34	45.4	51.93
14:43:00	50.72	48.57	51.34	53.97	51.23	57.51	43.82	48.74
14:44:00	52	48.04	50.21	50.89	60.74	56.65	51.68	54.43
14:45:00	56.91	47.69	53.28	52.49	49.15	51.87	47.43	46.36
14:46:00	55.27	48.59	53.43	53.68	53.78	52	50.39	50.75
14:47:00	48.38	48.47	40.67	56.05	60.73	55.31	48.72	52.46
14:48:00	52.64	45.12	44.02	57.73	56.56	58.09	51.62	59.51
14:49:00	57.18	46.48	41.45	59.74	57.83	56.72	47.8	53.5
14:50:00	56.8	46.17	52.27	55.18	59.69	55.6	48.92	55.49
14:51:00	54	46.66	56.58	54.07	59.6	53.5	47.11	54.34
14:52:00	52.06	47.59	52.88	53.51	57.46	52.84	47.9	56.88
14:53:00	56.12	45.57	42.84	47.52	52.65	54.47	45.8	59.34
14:54:00	55.32	48.56	42.42	44.7	58.72	53.51	48.74	62.22
14:55:00	55.41	46.77	43.31	47.11	56.32	57.41	45.19	56.65
14:56:00	56.89	48.27	45.37	48.07	53.91	61.63	45.96	54.39
14:57:00	56.65	47.14	44.26	49.66	55.65	53.26	46.16	56.1
14:58:00	56.95	55.73	45.64	48.76	48.07	49.85	44.91	56.8
14:59:00	53.29	56.14	47.21	53.58	48.64	53.4	44.76	50.47
15:00:00	51.51	53.86	53.55	55.64	58.25	52.8	45.13	56.85
15:01:00	53.39	55.93	52.48	55.17	58.56	55.02	41.31	56.46
15:02:00	54.26	57.03	54.59	58.99	47.94	50.51	45.08	54.02
15:03:00	55.87	50.84	58.92	56.13	48.92	53.43	55.5	55.83
15:04:00	53.76	52.79	49.07	61.72	48	54.23	59.87	50.88
15:05:00	53.87	50.16	42.04	57.54	50.02	48.71	51.75	55.19
15:06:00	56.92	50.24	44.79	55.4	55.12	51.27	55.42	49.95
15:07:00	59.92	49.56	49.28	61.54	49.94	49.85	55.48	50.63
15:08:00	54.13	54.78	45.99	55.05	51.29	51.58	58.71	50.11
15:09:00	53.89	60.44	44.27	57.01	53.41	53.98	58.21	51.47
15:10:00	52.43	61.79	46.07	59.8	50.66	56.88	54.81	52.36
15:11:00	52.94	55.57	52.01	52.98	54.69	50.93	51.19	54.94
15:12:00	53.1	58.53	52.81	52.76	53.28	47.81	60.83	55.43
15:13:00	47.79	53.97	60.47	57.17	59.52	46.76	54.82	50.8
15:14:00	55.97	59.72	56.42	53.55	55.68	59.47	53.68	48.05
15:15:00	54.6	59.22	50.44	52.48	48.31	55.89	53.4	46.9
15:16:00	52.46	60.62	47.62	51.01	49.15	58.44	57.59	41.93
15:17:00	48.2	60.19	47.9	57.98	52.5	56.12	53.39	43.84
15:18:00	48.09	55.56	47.92	59.59	55.77	58.22	47.35	53.19
15:19:00	46.94	52.83	48.4	60.37	50.19	56.98	45.64	61.92
15:20:00	48.2	55.34	48.36	60.67	52.14	53.6	49.87	56.04
15:21:00	46.47	53.03	59.69	64.47	52.13	55.56	55.45	54.74
15:22:00	49.55	52.09	48.71	60.44	57.16	53.61	48.49	53.6
15:23:00	54.11	55.92	54.08	60.1	57.71	43.45	49.18	46.85
15:24:00	53.38	59.54	52.86	59.51	50.94	44.3	50.42	58.15
15:25:00	52.23	58.75	49.47	55.62	49.96	52.15	51.74	56.33
15:26:00	55.86	56.35	46.46	52.63	52.71	57.93	46.99	55.93
15:27:00	50.06	53.12	46.03	46.59	52.8	55.71	48.34	53.03
15:28:00	49.51	59.79	52.33	48.81	46.62	56.65	49.07	55.5
15:29:00	51.36	60.63	55.23	47.86	56.57	58.04	52.36	53.31
15:30:00	54.91	58.63	55.61	48.7	57.05	58.18	53.58	47.83
15:31:00	53.91	60.58	45.75	54.98	56.41	53.43	48.91	51.02
15:32:00	57.23	59.93	41.77	58.36	55.87	50.94	48.2	52.94
15:33:00	56.68	56.5	49.39	58.41	59.8	49.72	46.49	49.32
15:34:00	54.98	60.05	46.43	56.1	58.45	47.26	53.64	45.19
15:35:00	58.19	62.18	44.98	57.54	61.59	55.28	52.26	51.1
15:36:00	54.19	60.09	45.15	59.8	56.83	52.88	52.39	47.21
15:37:00	56.25	63.03	51.97	57.07	49.36	48.19	54.65	45.38
15:38:00	55.18	62.61	55.93	57.23	53.1	53.74	49.54	43.82
15:39:00	56.15	57.42	42.17	60.27	58.1	51.54	53.49	49.13
15:40:00	58.83	57.17	50.57	59.32	56.27	50.84	59.86	53.12
15:41:00	59.38	60.87	50.78	56.09	56.32	50.06	59.19	56.08
15:42:00	51.83	60.02	50.72	57.81	54.07	51.86	58.68	53.07
15:43:00	54.88	50.74	52.4	55.68	55.97	51.33	53.75	57.9
15:44:00	55.79	59.85	52.43	52.04	50.23	49.3	48.74	57.76
15:45:00	61.92	58.18	51.54	52.7	57.41	51.08	50.67	53.67
15:46:00	53.21	59.23	52.02	62.53	48.87	51.63	52.23	50.81
15:47:00	56.41	59.88	49.82	62.94	46.98	51.26	58.04	49.93
15:48:00	60.31	59.44	53.09	56.68	55.88	47.79	57.93	51.01
15:49:00	57.88	59.72	54.11	57.72	50.39	46.75	55.14	62.13
15:50:00	52.31	63.19	51.64	61.32	50.75	50.73	49.6	50.09
15:51:00	49.24	58.98	57.76	62.07	55.92	53.02	50.41	42.73
15:52:00	51.38	59.41	51.43	64.48	50.51	56.8	52.72	43.5
15:53:00	46.97	60.06	50.85	59.35	54.23	55.35	45.82	46.19
15:54:00	55.99	59.91	44.93	58.79	57.5	54.53	46.41	56.52
15:55:00	53.46	58.2	48.21	59.7	56.73	55.19	50.92	44.95
15:56:00	51.81	57.95	52.52	62.54	55.83	54.24	53.15	43.56
15:57:00	51.2	62.41	46.04	66.25	57.23	52.87	52.15	45.06
15:58:00	54.31	59.19	44.16	65.93	54.22	52.05	54.58	44.71
15:59:00	57.91	60.85	44.41	57.16	53.6	51.84	49.99	44.39
16:00:00	55.02	63.27	51.93	57.74	47.37	47.78	53.81	56.75
16:01:00	54.19	58.96	56.12	55.02	50.3	48.39	48.04	55.98
16:02:00	45.88	60.18	53.12	53.9	56.88	46.62	48.62	55.3
16:03:00	45.06	60.26	54.07	53.75	51.26	53.86	51.16	62.95
16:04:00	52.16	60.59	51.64	48.78	47.88	54.39	54.19	60.78
16:05:00	51.02	59.21	48.8	56.12	53.44	58.3	50.22	60.34
16:06:00	54.02	58.51	53.63	54.78	51.6	48.33	50.99	61.56
16:07:00	56.99	61.2	56.85	56.35	62.06	51.01	51.47	62.37
16:08:00	47.19	64.85	54.57	53.72	56.27	53.49	51.15	50.26
16:09:00	63.02	62.34	53.56	54.29	51.06	60.03	55.06	49.6
16:10:00	47.16	56.9	44.49	52.73	50.5	57.66	50.62	47.57
16:11:00	49.07	58.29	46.11	55.3	49.1	52.73	54.27	44.08
16:12:00	51.27	59.28	42.24	55.54	54.58	57.74	52.68	48.04
16:13:00	55.48	59.07	41.94	53.42	55.37	60.46	50.28	46.18
16:14:00	50.85	61.62	40.8	51.9	48.3	51.26	47.08	42.3
16:15:00	51.13	64.72	42.73	48.25	51.34	56.64	43.98	50.59
16:16:00	51.1	62.62	39.99	41.67	50.58	55.95	42.2	47.4
16:17:00	51.06	63.66	59.8	39.69	57.58	55.49	41.34	46.86
16:18:00	55.02	59.81	58.78	52.71	58.05	52.07	44.08	44.91
16:19:00	51.54	60.23	54.26	53.81	45.01	47.67	52.04	46.81
16:20:00	54.66	60.47	42.31	51.49	54.6	48.11	58.95	47.41
16:21:00	51.32	64.34	42.26	48.42	43.83	55.84	48.87	46.13
16:22:00	45.92	53.62	58.18	51.18	53.33	54.39	41.95	58.1
16:23:00	54.41	57.82	42.82	52.4	49.54	53.51	44.31	50.97
16:24:00	54.29	58.64	39.85	53.32	50.98	47.94	46.04	44.58
16:25:00	55.95	58.33	41.57	52.11	50.34	50.48	44.38	49.2
16:26:00	56.94	57.16	52.52	52.52	51.97	54.34	52.98	44.07
16:27:00	54.21	57.23	41.03	46.87	47.24	55.82	44.14	43.88
16:28:00	53.68	61.22	45.38	40.83	54.03	53.97	42.75	45.83
16:29:00	49.27	64.61	42.14	49.53	59.67	56.32	41.96	50.8
16:30:00	52.84	64.71	56.35	56.4	51.32	57.14	42.29	49.79
16:31:00	51.43	63.74	41.46	57.31	53.45	58.12	42.31	47.99
16:32:00	55.34	59.83	43.28	56.12	58.17	59.53	47.81	48.6
16:33:00	49.87	61.73	41.22	55.57	52.34	49.71	58.61	47.59
16:34:00	45.32	59.6	41.34	51.78	59.11	55.42	57.19	49.86
16:35:00	57.21	62.85	41.93	53.9	52.03	57.52	55.74	47.94
16:36:00	58.28	62.82	43.69	52.33	56.73	55.94	56.53	51.25
16:37:00	55.48	58.41	44.22	57.44	55.28	60.88	56.54	45.54
16:38:00	58.66	58.78	41.17	55.73	55.59	56.12	62.33	48.48
16:39:00	54.95	55.14	48.87	45.53	59.71	54.72	61.68	53.64
16:40:00	58.39	59.43	47.78	39.39	57.47	57.48	52.38	47.14
16:41:00	56.75	57.2	43.68	50.72	50.18	56.87	44.89	48.6
16:42:00	58.77	60.99	41.51	47.46	53.08	56.39	44.53	52.53
16:43:00	57.1	58.71	54.26	49.12	44.05	57.27	40.72	44.37
16:44:00	50.55	57.15	53.56	40.04	53.18	51.19	45.67	46.6
16:45:00	45.95	55.64	53.02	47.61	41.29	49.54	44.16	44.61
16:46:00	53.91	53.88	51.82	44.8	57.75	57.01	41.33	43.71
16:47:00	59.36	57.95	47.38	45.14	54.56	42.27	43.54	45.95
16:48:00	58.39	57.49	42.43	46.77	51.05	41.98	41.92	41.8
16:49:00	60.38	58.29	45.23	39.48	55.74	51.61	53.39	42.5
16:50:00	59.77	57.23	47.08	49.11	50.41	50	40.07	48.5
16:51:00	52.45	54.89	50.97	50.14	56.77	54.33	40.15	50.19
16:52:00	47.07	53.14	52.21	39.04	47.56	54.24	44.23	46.88
16:53:00	46.97	46.71	58.29	39.04	52.24	48.01	44.2	50.63
16:54:00	52.82	53.86	55.53	38.85	54.06	46.64	44.51	45.97
16:55:00	47.64	53.39	43.58	46.7	57.33	46.66	41.65	39.58
16:56:00	45.1	50.27	45.57	40.29	51.98	44.16	42.43	42.41
16:57:00	46.68	46.47	41.39	40.97	52.85	60.17	44.37	40.67
16:58:00	49.02	51.45	47.37	42.35	58.54	45.77	53.41	46.76
16:59:00	42.21	56.88	46.02	40.51	55.19	52.48	56.78	39.7
