# Supplementary material for: The effect of a non-talking rule on the sound level and perception of patients in an outpatient infusion center
Source: PLoS One. 2019 Feb 28;14(2):e0212804. doi: 10.1371/journal.pone.0212804 (PMC6395026; doi:10.1371/journal.pone.0212804)
Supplement: S2 Dataset — (XLSX) [file pone.0212804.s003.xlsx]

## Sheet: Dataset
Respondentnummer	Study condition	Gender	Age	Diagnosis	Calm	Secure	Tense	Regretful	At ease	Upset	Misfortunes	Satisfied	Anxious	Comfortable	Self-confident	Nervous	Jittery	Indecisive	Relaxed	Content	Worried	Over-excited	Joyful	Pleasant	How satisfied are you with the effect of your treatment?	How satisfied are you with the explanations the health professional has given you about the results of your treatment?	The health professional was very careful to check everything when examining you.	How satisfied were you with the choices you had in decisions affecting your health care?	How much of the time did you feel respected by the health professional?	The time you had with the health professional was too short.	Are you satisfied with the care you received in the clinic?	How satisfied are you with the treatment environment of this outpatient infusion center?	Privacy: Not private (1) vs. Private (7)	Proximity: Too close to other patients (1) vs. Too far from other patients (7)	Crowdedness: Not crowded (1) vs. Crowded (7)	Noise: Quiet (1) vs. Noise (7)	Uncomfortable (1) vs. Comfortable (7)	Drab (1) vs. Colorful (7)	Boring (1) vs. Interesting (7)	Unattractive (1) vs. Attractive (7)	Preference	SUM Perceived anxiety	SUM Pleasantness of room	SUM Satisfaction with healthcare
1	Non-talking condition	Female	57	Cancer	Somewhat	Somewhat	Not at all	Not at all	Not at all	Not at all	Somewhat	Somewhat	Somewhat	Somewhat	Somewhat	Not at all	Not at all	Not at all	Somewhat	Somewhat	Somewhat	Not at all	Not at all	Somewhat	Satisfied	Satisfied	Strongly agree	Satisfied	Most of the time	Agree	Very satisfied	6	2	4		4	5	4	4	5	Talking room	31	18	30
2	Non-talking condition	Female	41	Cancer	Somewhat	Somewhat	Not at all	Not at all	Somewhat	Not at all	Not at all	Moderately	Not at all	Somewhat	Somewhat	Not at all	Not at all	Not at all	Somewhat	Moderately	Not at all	Not at all	Somewhat	Somewhat	Neither satisfied nor dissatisfied	Satisfied	Agree	Satisfied	All of the time	Agree	Satisfied	5	3	3	4	4	3	2	2	3	No preference	32	10	28
3	Non-talking condition	Female	59	Cancer	Somewhat	Somewhat	Not at all	Somewhat	Somewhat	Not at all	Not at all	Somewhat	Somewhat	Somewhat	Somewhat	Not at all	Not at all	Not at all	Somewhat	Somewhat	Somewhat	Not at all	Somewhat	Somewhat	Satisfied	Satisfied	Strongly agree	Satisfied	All of the time	Not sure	Satisfied	4	6	4	2	6	4	3	6	6	No preference	33	19	29
4	Non-talking condition	Female	55	Cancer	Not at all	Not at all	Not at all	Not at all	Not at all	Not at all	Not at all	Very much	Not at all	Somewhat	Somewhat	Not at all	Not at all	Not at all	Not at all	Not at all	Not at all	Not at all	Somewhat	Not at all	Neither satisfied nor dissatisfied	Satisfied	Strongly agree	Very satisfied	All of the time	Strongly agree	Very satisfied	6	4	4	4	4	4	1	2	2	Talking room	26	9	32
5	Non-talking condition	Female	34	Cancer	Not at all	Somewhat	Not at all	Not at all	Somewhat	Not at all	Not at all	Somewhat	Not at all	Somewhat	Somewhat	Not at all	Not at all	Not at all	Somewhat	Somewhat	Not at all	Not at all	Somewhat	Somewhat	Satisfied	Neither satisfied nor dissatisfied	Strongly agree	Dissatisfied	All of the time	Agree	Very satisfied	6	4	4	4	5	4	3	3	3	No preference	29	13	28
6	Non-talking condition	Male	55	Cancer	Not at all	Not at all	Not at all	Not at all	Not at all	Not at all	Not at all	Not at all	Not at all	Not at all	Not at all	Not at all	Not at all	Not at all	Not at all	Not at all	Not at all	Not at all	Not at all	Not at all	Very satisfied	Very satisfied	Strongly agree	Very satisfied	All of the time	Strongly agree	Satisfied	7	4	4	4	1	5	4	4	4	Talking room	20	17	34
7	Non-talking condition	Male	22	Cancer	Somewhat	Somewhat	Somewhat	Somewhat	Somewhat	Not at all	Somewhat	Moderately	Somewhat	Somewhat	Somewhat	Not at all	Not at all	Not at all	Somewhat	Somewhat	Not at all	Not at all	Somewhat	Somewhat	Very satisfied	Very satisfied	Agree	Satisfied	Most of the time	Not sure	Satisfied	5	6	4	4	3	4	2	2	2	Talking room	35	10	29
8	Non-talking condition	Female	35	Cancer	Not at all	Not at all	Not at all	Not at all	Somewhat	Not at all	Somewhat	Somewhat	Not at all	Not at all	Somewhat	Not at all	Not at all	Not at all	Not at all	Not at all	Somewhat	Not at all	Not at all	Not at all	Satisfied	Satisfied	Strongly agree	Satisfied	All of the time	Agree	Satisfied	7	5	4	4	4	6	2	4	4	Talking room	25	16	30
9	Non-talking condition	Male	59	Cancer	Somewhat															Somewhat					Very satisfied	Satisfied	Agree	Satisfied	All of the time	Not sure	Satisfied	7				3	7				Talking room			29
10	Non-talking condition	Male	27	Cancer	Moderately	Somewhat	Somewhat	Somewhat	Somewhat	Not at all	Moderately	Moderately	Somewhat	Moderately	Moderately	Somewhat	Somewhat	Not at all	Moderately	Moderately	Moderately	Somewhat	Moderately	Moderately	Very satisfied	Very satisfied	Strongly agree	Satisfied	All of the time	Agree	Satisfied	6	5	5	4	3	3	3	4	4	Non-talking room	48	14	32
11	Non-talking condition	Female	32	Cancer	Not at all	Somewhat	Not at all	Somewhat	Somewhat	Not at all	Not at all	Somewhat	Somewhat	Somewhat	Somewhat	Not at all	Not at all	Somewhat	Very much	Somewhat	Somewhat	Not at all	Somewhat	Somewhat																	Talking room	35
12	Non-talking condition	Female	52	Cancer	Somewhat	Somewhat	Somewhat	Not at all	Somewhat	Not at all	Somewhat	Moderately	Not at all	Somewhat	Somewhat	Not at all	Not at all	Not at all	Somewhat	Somewhat	Somewhat	Not at all	Somewhat	Somewhat	Satisfied	Satisfied	Agree	Satisfied	All of the time	Not sure	Satisfied	7	6	4	4	4	4	2	2	3	Talking room	34	11	28
13	Non-talking condition	Male	19	Cancer	Not at all	Not at all	Not at all	Not at all	Not at all	Not at all	Not at all	Moderately	Not at all	Somewhat	Somewhat	Not at all	Not at all	Not at all	Not at all	Not at all	Not at all	Not at all	Moderately	Moderately																	Talking room	28
14	Non-talking condition	Male	66	Cancer	Somewhat	Somewhat	Not at all	Not at all	Somewhat	Not at all	Not at all	Somewhat	Not at all	Somewhat	Somewhat	Not at all	Not at all	Not at all	Somewhat	Somewhat	Not at all	Not at all	Somewhat	Somewhat	Satisfied	Satisfied	Agree	Satisfied	All of the time	Agree	Satisfied	7		5		4	4	4	4	5	Non-talking room	30	17	29
15	Non-talking condition	Female	56	Cancer																					Very satisfied	Satisfied	Strongly agree	Satisfied	All of the time	Strongly agree	Very satisfied	6	3	4	4	4	6	2	3	3			14	33
16	Non-talking condition	Female	58	Cancer	Not at all	Not at all	Not at all	Not at all	Not at all	Not at all	Not at all	Somewhat	Not at all	Somewhat	Somewhat	Not at all	Not at all	Somewhat	Not at all	Somewhat	Not at all	Not at all	Somewhat	Somewhat	Satisfied	Satisfied	Agree	Satisfied	Most of the time	Agree	Very satisfied	6	5	4	5	4	5	5	5	5	Talking room	27	20	29
17	Non-talking condition	Female	45	Cancer	Somewhat	Not at all	Not at all	Not at all	Somewhat	Not at all	Not at all	Somewhat	Not at all	Somewhat	Somewhat	Not at all	Not at all	Not at all	Somewhat	Somewhat	Not at all	Not at all	Somewhat	Somewhat	Neither satisfied nor dissatisfied	Neither satisfied nor dissatisfied	Agree	Neither satisfied nor dissatisfied	All of the time	Not sure	Satisfied	7	6	6	6	4	7	6	6	6	No preference	29	25	25
18	Non-talking condition	Female	72	Cancer	Moderately	Not at all	Somewhat	Somewhat	Very much	Not at all	Somewhat	Moderately	Somewhat	Moderately	Moderately	Somewhat	Somewhat	Somewhat	Very much	Somewhat	Moderately	Somewhat	Moderately	Moderately	Satisfied	Satisfied	Strongly agree	Neither satisfied nor dissatisfied	All of the time	Strongly agree	Very satisfied	7				1	1	1	1	1	Talking room	49	4	31
19	Non-talking condition	Male	44	Cancer	Somewhat	Somewhat		Not at all	Moderately	Somewhat	Not at all	Very much	Somewhat	Moderately	Moderately	Somewhat	Not at all	Not at all	Somewhat	Moderately	Somewhat	Not at all	Very much	Moderately	Satisfied	Neither satisfied nor dissatisfied	Agree	Satisfied	Most of the time	Strongly agree	Very satisfied	6			6	5	4	4	4	4	Non-talking room		16	29
20	Non-talking condition	Female	40	Cancer	Somewhat	Somewhat	Not at all	Not at all	Somewhat	Not at all	Not at all	Somewhat		Somewhat		Not at all	Not at all	Not at all	Somewhat	Somewhat	Not at all	Not at all	Somewhat	Somewhat	Satisfied	Satisfied	Agree	Satisfied	All of the time	Strongly agree	Satisfied	7	4	4	4	4	6	4	6	6	Talking room		22	30
21	Non-talking condition	Female	57	Cancer	Not at all	Not at all	Not at all	Not at all	Somewhat	Not at all	Not at all	Moderately	Not at all	Somewhat	Somewhat	Not at all	Not at all	Not at all	Not at all	Not at all	Not at all	Not at all	Not at all	Somewhat	Satisfied	Satisfied	Strongly agree	Very satisfied	All of the time	Strongly agree	Satisfied	6	4	4	4	4	6	5	5	5	No preference	26	21	32
22	Non-talking condition	Male	73	Cancer	Not at all	Not at all	Not at all	Not at all	Not at all	Not at all	Not at all	Somewhat	Not at all	Somewhat	Not at all	Not at all	Not at all	Not at all	Not at all	Somewhat	Not at all	Not at all	Somewhat	Somewhat	Satisfied	Very satisfied	Strongly agree	Satisfied	All of the time	Agree	Very satisfied	7	6	4	4	2	7	5	6	6	Talking room	25	24	32
23	Non-talking condition	Female	55	Cancer	Moderately	Moderately	Moderately	Moderately	Moderately	Not at all	Moderately	Moderately	Moderately	Moderately	Very much	Somewhat	Somewhat	Somewhat	Very much	Very much	Moderately	Somewhat	Moderately	Moderately	Dissatisfied	Satisfied	Agree	Satisfied	All of the time	Not sure	Satisfied	6	2	3	4	6	4	2	2	2	No preference	57	10	26
24	Non-talking condition	Male	70	Cancer	Somewhat	Somewhat	Somewhat	Somewhat	Somewhat	Somewhat	Moderately	Moderately	Moderately	Moderately	Somewhat	Somewhat	Not at all	Not at all	Moderately	Somewhat	Somewhat	Moderately	Moderately	Very much	Satisfied	Satisfied	Agree	Neither satisfied nor dissatisfied	Most of the time	Disagree	Satisfied		5	4	5	5	4	5	4	3	Talking room	47	16	25
25	Talking condition	Female	48	Cancer	Somewhat	Somewhat	Somewhat	Not at all	Somewhat	Not at all	Somewhat	Somewhat	Not at all	Somewhat	Somewhat	Not at all	Not at all	Not at all	Somewhat	Somewhat	Somewhat	Not at all	Somewhat	Somewhat	Neither satisfied nor dissatisfied	Neither satisfied nor dissatisfied	Strongly agree	Satisfied	All of the time	Agree	Very satisfied	6	4	4	4	4	6	2	3	4	Talking room	33	15	29
26	Talking condition	Female	46	Cancer	Somewhat	Somewhat	Somewhat	Somewhat	Somewhat	Somewhat	Moderately	Somewhat	Moderately	Moderately	Moderately	Somewhat	Somewhat	Somewhat	Moderately	Moderately	Moderately	Not at all	Moderately	Moderately	Neither satisfied nor dissatisfied	Neither satisfied nor dissatisfied	Strongly agree	Satisfied	Most of the time	Disagree	Satisfied	3	3	4	4	5	6	1	1	1	Talking room	48	9	25
27	Talking condition	Female	68	Cancer	Somewhat	Somewhat	Not at all	Not at all	Somewhat	Not at all	Not at all	Somewhat	Not at all	Somewhat	Somewhat	Not at all	Not at all	Not at all	Somewhat	Somewhat	Somewhat	Not at all	Somewhat	Somewhat	Satisfied	Satisfied	Strongly agree	Satisfied	All of the time	Not sure	Very satisfied	6	4	4	4	4	5	3	3	3	Talking room	31	14	30
28	Talking condition	Male	59	Chronic illness	Somewhat	Somewhat	Somewhat	Not at all	Somewhat	Not at all	Moderately	Moderately	Not at all	Somewhat	Somewhat	Not at all	Not at all	Not at all	Somewhat	Somewhat	Not at all	Not at all	Somewhat	Somewhat	Dissatisfied	Dissatisfied	Agree	Neither satisfied nor dissatisfied	All of the time	Strongly agree	Satisfied	3	1	2	5	6	4	2	2	2	Non-talking room	34	10	25
29	Talking condition	Female	38	Cancer	Somewhat	Somewhat	Somewhat	Not at all	Somewhat	Not at all	Not at all	Somewhat	Not at all	Somewhat	Somewhat	Somewhat	Somewhat	Not at all	Moderately	Somewhat	Not at all	Not at all	Moderately	Somewhat	Satisfied	Very satisfied	Strongly agree	Satisfied	All of the time	Strongly agree	Very satisfied	4	2	4	4	4	5	3	3	3	Non-talking room	35	14	33
30	Talking condition	Female	69	Cancer	Somewhat	Somewhat	Somewhat	Not at all	Somewhat	Not at all	Not at all		Not at all	Moderately	Moderately	Not at all	Not at all	Not at all	Somewhat	Somewhat	Somewhat	Not at all	Somewhat	Somewhat	Neither satisfied nor dissatisfied	Satisfied	Strongly agree	Satisfied	All of the time	Agree	Very satisfied	7	7	4	4	4	7	5	6	6	Talking room		24	30
31	Talking condition	Female	69	Cancer	Not at all	Not at all	Not at all	Not at all	Not at all	Not at all	Not at all	Somewhat	Not at all	Somewhat	Somewhat	Not at all	Not at all	Somewhat	Somewhat	Somewhat	Not at all	Not at all	Moderately	Not at all	Very satisfied	Very satisfied	Strongly agree	Very satisfied	All of the time	Strongly agree	Very satisfied	7	4	4	4	5	6	6	6	6	No preference	28	24	35
32	Talking condition	Female	58	Chronic illness	Not at all	Not at all	Not at all	Not at all	Not at all	Not at all	Not at all	Somewhat	Not at all	Somewhat	Not at all	Not at all	Not at all	Not at all	Not at all	Not at all	Not at all	Not at all	Somewhat	Somewhat	Very satisfied	Very satisfied	Strongly agree	Very satisfied	All of the time	Strongly agree	Very satisfied	7		5	5	5	7	3	5	5	Talking room	24	20	35
33	Talking condition	Male	60	Chronic illness	Somewhat	Somewhat	Not at all	Not at all	Somewhat	Not at all	Not at all	Moderately	Not at all	Moderately	Somewhat	Not at all	Not at all	Not at all	Somewhat	Moderately	Not at all	Not at all	Moderately	Moderately	Satisfied	Satisfied	Agree	Satisfied	All of the time	Not sure	Satisfied	5	3	4	4	2	5	3	2	3	Talking room	35	13	28
34	Talking condition	Male	69	Cancer	Somewhat	Moderately	Not at all	Not at all	Somewhat	Not at all	Somewhat	Moderately	Not at all	Somewhat	Somewhat	Not at all	Not at all	Not at all	Somewhat	Moderately	Somewhat	Somewhat	Moderately	Moderately	Satisfied	Satisfied	Strongly agree	Neither satisfied nor dissatisfied	All of the time	Agree	Very satisfied	7	6	6	5	4	7	5	5	5	Talking room	38	22	30
35	Talking condition	Male	50	Chronic illness	Moderately	Somewhat	Somewhat	Somewhat	Somewhat	Not at all	Not at all	Somewhat	Somewhat	Somewhat	Somewhat	Not at all	Somewhat	Not at all	Moderately	Somewhat	Not at all	Not at all	Somewhat	Somewhat	Very satisfied	Very satisfied	Agree	Satisfied	Most of the time	Agree	Satisfied	7	5	4	5	4	6	5	5	5	No preference	36	21	30
36	Talking condition	Male	64	Cancer	Not at all	Not at all	Somewhat	Not at all	Moderately	Not at all	Somewhat	Moderately	Not at all	Moderately	Moderately	Somewhat	Somewhat	Somewhat	Moderately	Moderately	Not at all	Somewhat	Moderately	Moderately	Satisfied	Very satisfied	Strongly agree	Satisfied	Most of the time	Agree	Satisfied	7	3	3	3	3	4	4	4	4	No preference	42	16	30
37	Talking condition	Male	70	Chronic illness	Somewhat	Somewhat	Not at all	Not at all	Somewhat	Not at all	Not at all	Somewhat	Not at all	Moderately	Somewhat	Not at all	Not at all	Not at all	Somewhat	Moderately	Not at all	Not at all	Somewhat	Somewhat	Neither satisfied nor dissatisfied	Satisfied	Agree	Satisfied	Most of the time	Not sure	Satisfied	7	4	4	5	5	6	5	6	5	Talking room	32	22	26
38	Talking condition	Male	21	Cancer	Somewhat	Not at all	Not at all	Not at all	Somewhat	Not at all	Somewhat	Somewhat	Not at all	Somewhat	Somewhat	Not at all	Not at all	Not at all	Somewhat	Somewhat	Somewhat	Not at all	Somewhat	Somewhat	Very satisfied	Satisfied	Strongly agree	Satisfied	All of the time	Not sure	Satisfied	5	4	4	4	4	4	3	3	3	Talking room	31	13	30
39	Talking condition	Male	69	Cancer	Not at all	Not at all		Not at all	Not at all	Not at all	Not at all	Somewhat	Not at all	Not at all	Not at all	Not at all	Not at all	Not at all	Somewhat	Somewhat	Not at all	Not at all	Somewhat	Not at all	Satisfied	Satisfied	Strongly agree	Satisfied	All of the time	Strongly agree	Very satisfied	7	6	4	6	5	7	6	6	6	No preference		25	32
40	Talking condition	Female	31	Chronic illness	Not at all	Not at all	Not at all	Not at all	Not at all	Not at all	Not at all	Somewhat		Not at all	Not at all	Not at all	Not at all	Not at all	Not at all	Not at all	Somewhat	Not at all	Moderately	Moderately	Very satisfied	Very satisfied	Strongly agree	Satisfied	All of the time	Strongly agree	Very satisfied	6	3	4	4	4	6	4	3	3	No preference		16	34
41	Talking condition	Female	26	Chronic illness	Somewhat	Not at all	Somewhat	Somewhat	Not at all	Not at all	Moderately	Somewhat	Not at all	Somewhat	Somewhat	Not at all	Not at all	Moderately	Somewhat	Somewhat	Moderately	Moderately	Moderately	Somewhat	Very satisfied	Satisfied	Strongly agree	Satisfied	All of the time	Agree	Very satisfied	6	3	2	4	4	5	2	2	2	Talking room	39	11	32
42	Talking condition	Male	62	Chronic illness	Somewhat	Not at all	Not at all	Not at all	Somewhat	Not at all	Not at all	Moderately	Not at all	Somewhat	Somewhat	Not at all	Not at all	Not at all	Somewhat	Somewhat	Not at all	Not at all	Somewhat	Somewhat	Very satisfied	Satisfied	Strongly agree	Satisfied	All of the time	Disagree	Satisfied	6	5	4	4	3	5	5	4	4	Talking room	30	18	29
43	Talking condition	Male	48	Chronic illness	Not at all	Not at all	Not at all	Not at all	Not at all	Not at all	Not at all	Somewhat	Not at all	Not at all	Not at all	Not at all	Not at all	Not at all	Not at all	Not at all	Not at all	Not at all	Not at all	Not at all	Neither satisfied nor dissatisfied	Neither satisfied nor dissatisfied	Not sure	Neither satisfied nor dissatisfied	All of the time	Strongly agree	Satisfied		4	4	5	4	3	3	3	3	No preference	21	12	26
44	Talking condition	Female	68	Chronic illness	Somewhat	Somewhat	Not at all	Not at all	Very much	Not at all	Not at all	Somewhat	Not at all	Moderately	Somewhat	Not at all	Not at all	Not at all	Somewhat	Somewhat	Somewhat	Not at all	Somewhat	Moderately	Very satisfied	Neither satisfied nor dissatisfied	Strongly agree	Satisfied	All of the time	Strongly agree	Very satisfied	6	6	5	5	6	5	4	4	4	No preference	35	17	32
45	Talking condition	Female	62	Cancer	Somewhat	Somewhat	Somewhat	Somewhat	Somewhat	Not at all	Moderately	Moderately	Somewhat	Moderately	Moderately	Somewhat	Somewhat	Not at all	Moderately	Somewhat	Moderately	Moderately	Moderately	Moderately	Neither satisfied nor dissatisfied	Satisfied	Agree	Neither satisfied nor dissatisfied	All of the time	Agree	Very satisfied	7	4	4	4		6	5	5	3	Talking room	47	19	28
46	Talking condition	Male	66	Cancer	Not at all	Not at all	Not at all	Not at all	Not at all	Not at all	Somewhat		Not at all		Not at all	Not at all	Not at all	Not at all	Somewhat	Somewhat	Somewhat	Not at all	Somewhat	Somewhat	Satisfied	Satisfied	Agree	Satisfied	All of the time	Not sure	Satisfied	6	4	4	4	4	4	4	4	4	Talking room		16	28
47	Talking condition	Male	19	Cancer	Somewhat	Not at all	Very much	Not at all	Not at all	Not at all	Not at all	Somewhat	Not at all	Not at all	Not at all	Not at all	Not at all	Not at all	Not at all	Not at all	Not at all	Not at all	Somewhat	Not at all	Very satisfied	Very satisfied	Strongly agree	Very satisfied	All of the time	Agree	Very satisfied	7	4	4	4	4	6	2	1	2	No preference	26	11	34
48	Talking condition	Female	67	Cancer	Somewhat	Somewhat	Somewhat	Somewhat	Moderately	Not at all	Not at all		Not at all	Very much	Moderately	Somewhat	Somewhat	Not at all	Moderately	Moderately	Somewhat	Somewhat	Moderately	Moderately	Satisfied	Satisfied	Agree	Satisfied	All of the time	Agree	Satisfied	6	4	5	4	4	6	4	5	4	Talking room		19	29
49	Talking condition	Male	47	Cancer	Not at all	Not at all	Not at all	Not at all	Moderately	Not at all	Not at all	Moderately	Not at all	Somewhat	Not at all	Not at all	Not at all	Not at all	Not at all	Not at all	Somewhat	Not at all	Not at all	Somewhat	Satisfied	Satisfied	Strongly agree	Very satisfied	All of the time	Agree	Very satisfied	5	3	4	4	4	5	3	3	3	Talking room	27	14	32
50	Talking condition	Female	53	Cancer	Somewhat	Somewhat			Not at all		Not at all	Somewhat	Not at all	Somewhat	Very much	Not at all	Not at all	Not at all	Not at all	Not at all	Moderately	Not at all	Somewhat	Somewhat	Satisfied	Very satisfied	Strongly agree	Satisfied	All of the time	Not sure	Very satisfied			3	2	2	3	5	7	3			18	31
51	Talking condition	Male	54	Cancer	Not at all	Not at all	Not at all	Not at all	Very much	Not at all	Not at all	Not at all	Not at all	Not at all	Not at all	Not at all	Not at all	Not at all	Not at all	Not at all	Not at all	Not at all	Not at all	Not at all	Neither satisfied nor dissatisfied	Satisfied	Strongly agree	Very satisfied	All of the time	Strongly agree	Very satisfied	7	5	5	4	2	4	1	1	2		23	8	32
52	Talking condition	Female	71	Cancer					Not at all																Satisfied	Neither satisfied nor dissatisfied	Agree	Neither satisfied nor dissatisfied	Most of the time	Not sure	Satisfied	7	4	1	7	7	6	5	5	4	Talking room		20	25
53	Talking condition	Female	62	Chronic illness	Not at all	Not at all	Very much	Very much	Not at all	Very much	Very much	Not at all	Very much	Not at all	Not at all	Very much	Very much	Very much	Not at all	Not at all	Very much	Very much	Not at all	Not at all	Neither satisfied nor dissatisfied	Satisfied	Strongly agree	Satisfied	All of the time	Agree	Very satisfied	7	6	6	4	4		4	4	4	Non-talking room	50		30
54	Talking condition	Female	63	Chronic illness	Somewhat	Somewhat			Somewhat		Not at all	Somewhat	Moderately	Somewhat	Somewhat	Moderately	Not at all	Not at all	Somewhat	Somewhat	Not at all	Moderately	Somewhat	Somewhat	Very satisfied	Very satisfied	Strongly agree	Very satisfied	All of the time	Strongly agree	Very satisfied	7	5	5	5	2	6	5	5	5	No preference		21	35
55	Talking condition	Female	53	Chronic illness	Not at all	Not at all	Not at all	Not at all	Not at all	Not at all	Very much	Not at all	Not at all	Very much	Very much	Very much	Not at all	Not at all	Not at all	Not at all	Not at all	Not at all	Not at all	Not at all	Satisfied	Satisfied	Strongly agree	Very satisfied	All of the time	Strongly agree	Very satisfied	6	4	4	4	4	7	2	2	3	Talking room	32	14	33
56	Talking condition	Female	50	Chronic illness																					Very satisfied	Very satisfied	Strongly agree	Very satisfied	All of the time	Disagree	Very satisfied	7	7	5		4		3		3				32
57	Talking condition	Male	30	Cancer	Not at all	Not at all	Not at all	Not at all	Not at all	Not at all	Not at all	Somewhat	Not at all	Not at all	Not at all	Not at all	Not at all	Not at all	Not at all	Not at all	Not at all	Not at all	Not at all	Not at all	Very satisfied	Very satisfied	Strongly agree	Satisfied	All of the time	Agree	Very satisfied	6	4	4	5	4	5	4	3	3	No preference	21	15	33
58	Talking condition	Female	27	Cancer	Somewhat	Not at all	Somewhat	Not at all	Somewhat	Not at all	Not at all	Somewhat	Not at all	Somewhat	Somewhat	Not at all	Somewhat	Not at all	Somewhat	Somewhat	Not at all	Not at all	Somewhat	Somewhat	Very satisfied	Satisfied	Strongly agree	Very satisfied	All of the time	Agree	Very satisfied	6	5	3	4	3	6	4	5	4	No preference	31	19	33
59	Talking condition	Male	48	Cancer	Somewhat	Somewhat	Not at all	Not at all	Somewhat	Not at all	Somewhat	Moderately	Somewhat	Somewhat	Moderately	Not at all	Not at all	Somewhat	Somewhat	Moderately	Somewhat	Not at all	Moderately	Moderately	Very satisfied	Satisfied	Strongly agree	Satisfied	All of the time	Not sure	Very satisfied	6	6	4	4	4	6	5	6	5	Talking room	39	22	31
60	Talking condition	Female	67	Cancer	Somewhat	Not at all	Not at all	Somewhat	Moderately	Not at all	Moderately	Moderately	Not at all	Moderately	Moderately	Somewhat	Not at all	Somewhat	Moderately	Moderately	Moderately	Somewhat	Moderately	Moderately	Neither satisfied nor dissatisfied	Neither satisfied nor dissatisfied	Agree	Satisfied	Most of the time	Agree	Satisfied	6	4	4	4	3	4	2	3	2	Talking room	45	11	26
61	Talking condition	Female	57	Cancer	Somewhat	Somewhat	Not at all	Not at all	Somewhat	Not at all	Not at all	Moderately	Not at all	Moderately	Moderately	Not at all	Not at all	Not at all	Somewhat	Moderately	Somewhat	Not at all	Moderately	Moderately	Neither satisfied nor dissatisfied	Satisfied	Strongly agree	Satisfied	All of the time	Agree	Very satisfied	7	5	5	4	5	7	4	4	4	Talking room	37	19	30
62	Talking condition	Male	56	Cancer	Somewhat	Not at all	Not at all	Not at all	Not at all	Not at all	Not at all	Somewhat	Not at all	Somewhat	Somewhat	Not at all	Not at all	Not at all	Somewhat	Somewhat	Somewhat	Somewhat	Somewhat	Somewhat	Satisfied	Very satisfied	Strongly agree	Very satisfied	All of the time	Strongly agree	Very satisfied	7	6	3	4	5	6	5	2	3	Talking room	30	16	34
63	Talking condition		67	Cancer	Moderately	Not at all	Not at all	Not at all	Not at all	Not at all	Moderately	Somewhat	Somewhat	Very much		Somewhat	Not at all	Not at all	Moderately	Moderately	Somewhat	Not at all	Moderately	Somewhat	Satisfied	Satisfied	Agree	Neither satisfied nor dissatisfied	Most of the time	Not sure	Satisfied	5				4	6	6	6	4	Talking room		22	26
64	Talking condition	Female	34	Cancer	Somewhat	Somewhat	Not at all	Not at all	Somewhat	Not at all	Not at all	Somewhat	Not at all	Somewhat	Somewhat	Not at all	Not at all	Not at all	Somewhat	Somewhat	Not at all	Not at all	Somewhat	Somewhat	Satisfied	Satisfied	Strongly agree	Satisfied	All of the time	Strongly agree	Satisfied	6		3	4	4	6	4	3	4	Talking room	30	17	31
65	Talking condition	Female	63	Chronic illness	Not at all	Not at all	Not at all	Not at all	Not at all	Not at all	Not at all	Not at all	Not at all	Not at all	Not at all	Not at all	Not at all	Not at all	Not at all	Not at all	Not at all	Not at all	Not at all	Not at all	Satisfied	Satisfied	Strongly agree	Very satisfied	All of the time	Disagree	Very satisfied	4	4	4	4	7	4	2	2	2	Talking room	20	10	30
66	Talking condition	Male	50	Cancer	Not at all	Not at all	Somewhat	Not at all	Not at all	Not at all	Not at all	Somewhat	Not at all	Not at all	Somewhat	Somewhat	Somewhat		Not at all	Not at all	Somewhat	Not at all	Moderately	Moderately	Satisfied	Very satisfied	Strongly agree	Very satisfied	All of the time	Agree	Very satisfied	6	4	4	4	4	7	5	4	5	No preference		21	33
67	Talking condition	Female	66	Cancer	Somewhat	Somewhat	Somewhat	Somewhat	Moderately	Not at all	Somewhat	Very much	Somewhat	Moderately	Moderately	Somewhat		Somewhat	Very much	Moderately	Moderately	Somewhat	Moderately	Somewhat	Satisfied	Satisfied	Agree	Neither satisfied nor dissatisfied	Most of the time	Agree		4	4	4	4	5	4	4	4	4	Talking room		16
68	Talking condition	Male	72	Cancer	Moderately	Somewhat	Not at all	Not at all	Somewhat	Not at all	Not at all	Somewhat	Not at all	Somewhat	Somewhat	Not at all	Not at all	Not at all	Somewhat	Somewhat	Somewhat	Not at all	Somewhat	Somewhat	Satisfied	Satisfied	Strongly agree	Satisfied	Most of the time	Agree	Very satisfied	7	4	4	4	4	7	7	5	7	Talking room	32	26	30
69	Talking condition	Male	63	Cancer	Very much	Moderately	Somewhat	Somewhat	Somewhat	Not at all	Not at all	Moderately	Somewhat	Moderately	Moderately	Not at all	Not at all	Not at all	Moderately	Moderately	Somewhat	Not at all	Moderately	Moderately	Neither satisfied nor dissatisfied	Satisfied	Strongly agree	Satisfied	All of the time	Agree	Very satisfied	6	4	4	4	4	6	6	5	6	No preference	44	23	30
70	Talking condition	Female	49	Chronic illness																					Neither satisfied nor dissatisfied	Satisfied	Strongly agree	Satisfied	All of the time	Agree	Very satisfied	7	2	2	4	4	4	1	3	3			11	30
71	Talking condition	Female	37	Cancer	Not at all	Not at all	Not at all	Not at all	Somewhat	Not at all	Not at all	Somewhat	Not at all	Somewhat	Not at all	Not at all	Not at all	Not at all	Not at all	Not at all	Not at all	Not at all	Very much	Somewhat	Satisfied	Satisfied	Agree	Neither satisfied nor dissatisfied	All of the time	Agree	Very satisfied	7	1	4	4	4	5	3	3	4	Talking room	27	15	29
72	Talking condition	Female	49	Cancer	Not at all	Not at all		Not at all	Somewhat	Not at all	Not at all	Somewhat	Not at all	Somewhat	Somewhat	Not at all	Somewhat	Not at all	Somewhat	Somewhat	Somewhat	Not at all	Somewhat	Somewhat	Satisfied	Satisfied	Strongly agree	Satisfied	All of the time	Strongly agree	Very satisfied	7	2	2	6	3	4	2	2	2	Talking room		10	32
73	Talking condition	Male	64	Cancer	Somewhat	Somewhat		Somewhat	Somewhat	Not at all	Somewhat	Somewhat	Not at all	Moderately	Somewhat	Not at all	Not at all	Somewhat	Somewhat	Somewhat	Somewhat	Somewhat	Somewhat	Moderately	Satisfied	Very satisfied	Strongly agree	Neither satisfied nor dissatisfied	Most of the time	Not sure	Satisfied	6					6				Talking room			28
74	Talking condition	Female	61	Chronic illness	Somewhat	Somewhat	Not at all	Not at all	Somewhat	Not at all	Not at all	Somewhat	Not at all	Somewhat	Somewhat	Not at all	Not at all	Not at all	Somewhat	Somewhat	Not at all	Not at all	Somewhat	Somewhat	Satisfied	Satisfied	Agree	Satisfied	All of the time	Agree	Satisfied	7	7	6	5	3	7	6	5	5		30	23	29
75	Talking condition	Male	40	Chronic illness	Moderately	Not at all	Somewhat	Not at all	Not at all	Not at all	Somewhat	Moderately	Somewhat	Somewhat	Somewhat	Not at all	Somewhat	Not at all	Moderately	Somewhat	Somewhat	Not at all	Somewhat	Somewhat	Very satisfied	Satisfied	Agree	Satisfied	Most of the time	Agree	Satisfied	6	3	5	4	7	5	3	4	4	Non-talking room	36	16	29
76	Talking condition	Female	44	Chronic illness	Somewhat	Somewhat	Not at all	Not at all	Somewhat	Not at all	Not at all	Somewhat	Not at all	Somewhat	Somewhat	Not at all	Not at all	Moderately	Somewhat	Somewhat	Not at all	Not at all	Very much	Somewhat	Satisfied	Satisfied	Agree	Satisfied	Most of the time	Strongly agree	Satisfied	7	1	1	1	1	1	1	1	1	Talking room	34	4	29
77	Talking condition	Female	48	Cancer																					Neither satisfied nor dissatisfied	Neither satisfied nor dissatisfied	Agree	Satisfied	Most of the time	Not sure	Satisfied	5	3	3	5	6	5	4	4	4			17	25
78	Talking condition	Male	71	Cancer	Somewhat	Somewhat	Somewhat	Not at all	Somewhat	Not at all	Not at all	Moderately	Not at all	Somewhat	Somewhat	Somewhat	Somewhat	Not at all	Moderately	Somewhat	Not at all	Not at all	Very much	Moderately	Satisfied	Satisfied	Strongly agree	Neither satisfied nor dissatisfied	All of the time	Not sure	Satisfied	5	2	2	4	3	5	4	4	4	No preference	38	17	28
79	Talking condition	Female	66	Cancer	Moderately	Moderately	Very much	Not at all	Moderately	Not at all			Somewhat								Moderately				Dissatisfied	Dissatisfied	Agree	Satisfied	Most of the time	Not sure	Satisfied	4		6			5		4	1	No preference			23
80	Talking condition	Female	62	Chronic illness	Somewhat	Somewhat		Not at all	Somewhat	Not at all	Very much	Somewhat	Not at all	Somewhat	Somewhat	Not at all	Not at all	Not at all	Somewhat	Somewhat	Somewhat	Not at all	Somewhat	Somewhat	Satisfied	Satisfied	Agree	Satisfied	Most of the time	Disagree	Very satisfied	7	3	2	4	4	6	6	4	4	Talking room		20	27
81	Talking condition	Female	58	Chronic illness	Somewhat	Not at all	Not at all	Not at all	Somewhat	Not at all	Not at all	Moderately	Not at all	Moderately	Somewhat	Not at all	Not at all	Not at all	Somewhat	Somewhat	Not at all	Not at all	Somewhat	Somewhat			Strongly agree	Satisfied	All of the time	Agree	Satisfied	7	4	4	4	4	2	2	2	2	Talking room	31	8
82	Talking condition	Female	62	Chronic illness	Not at all	Not at all		Not at all	Not at all	Not at all	Not at all	Somewhat	Not at all		Somewhat		Not at all	Not at all	Somewhat	Somewhat	Not at all	Not at all	Somewhat	Somewhat	Satisfied	Satisfied	Strongly agree	Very satisfied	All of the time	Strongly agree	Very satisfied	6	3	3	4	5	5	4	4	4	No preference		17	33
83	Talking condition	Male	65	Cancer	Not at all	Not at all		Not at all	Somewhat	Not at all	Somewhat	Somewhat	Not at all	Not at all	Not at all	Not at all	Not at all	Not at all	Not at all	Not at all	Somewhat	Not at all	Somewhat	Somewhat	Satisfied	Very satisfied	Strongly agree	Very satisfied	All of the time	Strongly agree	Very satisfied	7	7	4	4	4	7	5	5	6	Talking room		23	34
84	Talking condition	Female	18	Chronic illness	Somewhat	Not at all	Not at all	Not at all	Somewhat	Not at all	Not at all	Somewhat	Not at all	Somewhat	Somewhat	Not at all	Not at all	Not at all	Not at all	Somewhat	Not at all	Not at all	Moderately	Somewhat	Satisfied	Satisfied	Agree	Satisfied	About half the time	Not sure	Satisfied	6	4	4	4	6	6	2	3	4	No preference	29	15	26
85	Talking condition	Male	48	Cancer	Not at all	Not at all	Moderately	Somewhat	Not at all	Not at all	Somewhat	Somewhat	Not at all	Somewhat	Somewhat	Not at all	Not at all	Somewhat	Not at all	Not at all	Somewhat	Not at all	Somewhat	Somewhat	Neither satisfied nor dissatisfied	Satisfied	Strongly agree	Neither satisfied nor dissatisfied	All of the time	Agree	Very satisfied	6	4	4	3	4	6	6	6	6	No preference	31	24	29
86	Talking condition	Male	53	Chronic illness	Somewhat	Not at all	Somewhat	Not at all	Not at all	Not at all	Not at all	Somewhat	Not at all	Somewhat	Somewhat	Not at all	Not at all	Not at all	Very much	Very much	Somewhat	Not at all	Very much	Moderately	Satisfied	Satisfied	Strongly disagree	Satisfied	Most of the time	Strongly agree	Satisfied	7	7	4	4	4	4	4	4	4	Talking room	37	16	26
87	Talking condition	Male	20	Chronic illness	Not at all	Somewhat	Moderately	Not at all	Moderately	Moderately	Somewhat	Moderately	Moderately	Moderately	Not at all	Very much	Very much	Not at all	Very much	Somewhat	Somewhat	Not at all	Not at all	Very much	Satisfied	Satisfied	Agree	Satisfied	All of the time	Strongly agree	Satisfied	6	3	3	5	4	4	1	4	3	No preference	48	12	30
88	Talking condition	Female	19	Cancer	Moderately	Somewhat	Somewhat	Somewhat	Very much	Not at all	Somewhat	Very much	Somewhat	Very much	Not at all	Somewhat	Somewhat	Not at all	Very much	Very much	Somewhat	Moderately	Not at all	Very much	Neither satisfied nor dissatisfied	Neither satisfied nor dissatisfied	Strongly agree	Neither satisfied nor dissatisfied	All of the time	Strongly agree	Satisfied	1	1	1	4	1	1	1	1	1	Talking room	50	4	28
89	Talking condition	Male	69	Cancer	Somewhat	Not at all	Somewhat	Somewhat	Somewhat	Not at all	Somewhat	Moderately	Somewhat	Moderately	Moderately	Somewhat	Somewhat	Somewhat	Moderately	Moderately	Moderately	Somewhat	Moderately	Moderately	Satisfied	Satisfied	Strongly agree	Satisfied	All of the time	Not sure	Very satisfied	7	6	4	4	4	6	6	5	5	No preference	46	22	30
90	Talking condition	Female	45	Cancer	Not at all	Not at all	Not at all	Not at all	Not at all	Not at all	Not at all	Not at all	Not at all	Not at all	Not at all	Not at all	Not at all	Not at all	Not at all	Not at all	Not at all	Not at all	Somewhat	Not at all	Neither satisfied nor dissatisfied	Satisfied	Strongly agree	Satisfied	All of the time	Strongly agree	Very satisfied	6	6	4	4	4	5	2	2	2	Talking room	21	11	31
91	Talking condition	Male	56	Cancer	Not at all	Not at all	Not at all	Not at all	Not at all	Not at all	Not at all	Somewhat	Not at all	Somewhat	Not at all	Not at all	Not at all	Not at all	Not at all	Not at all	Not at all	Not at all	Somewhat	Somewhat	Satisfied	Very satisfied	Agree	Satisfied	All of the time	Not sure	Satisfied	6	6	5	4	4	6	3	3	2	Talking room	24	14	29
92	Talking condition	Male	71	Cancer	Somewhat	Not at all	Somewhat	Somewhat	Somewhat	Not at all	Not at all	Moderately	Not at all	Somewhat	Somewhat	Somewhat	Somewhat	Not at all	Moderately	Somewhat	Moderately	Moderately	Somewhat	Moderately	Satisfied	Satisfied	Strongly agree	Satisfied	All of the time	Agree	Very satisfied	7	5	4	4	3	5	4	5	4	No preference	40	18	31
93	Talking condition	Female	31	Chronic illness	Moderately	Not at all	Somewhat	Somewhat	Moderately	Somewhat	Somewhat	Moderately	Somewhat	Somewhat	Moderately	Somewhat	Somewhat	Not at all	Moderately	Moderately	Moderately	Not at all	Moderately	Moderately	Neither satisfied nor dissatisfied	Neither satisfied nor dissatisfied	Agree	Satisfied	All of the time	Agree	Very satisfied	7	3	3	6	6	2	2	2	2	No preference	46	8	28
94	Talking condition	Female	80	Cancer																					Very satisfied	Neither satisfied nor dissatisfied	Strongly agree	Satisfied	All of the time	Agree	Very satisfied	7	1	4	4	4	4	2	3	4	Talking room		13	31
95	Talking condition	Female	68	Cancer	Moderately	Moderately	Somewhat	Somewhat	Moderately	Not at all	Somewhat	Moderately	Not at all	Moderately	Moderately	Not at all	Not at all	Not at all	Moderately	Moderately	Somewhat	Not at all	Moderately	Moderately	Satisfied	Satisfied	Agree	Very satisfied	All of the time	Agree	Satisfied	7	4	4	4	4	7	4	4	4	No preference	44	19	30
96	Talking condition	Female	70	Cancer	Moderately	Not at all	Somewhat	Somewhat	Somewhat	Not at all	Not at all	Somewhat	Not at all	Somewhat	Somewhat	Somewhat	Somewhat	Not at all	Moderately	Not at all	Somewhat	Not at all	Not at all	Somewhat	Very satisfied	Very satisfied	Strongly agree	Very satisfied	All of the time	Strongly agree	Very satisfied	7	6	4	4	3	7	5	6	6	Talking room	34	24	35
97	Talking condition	Female	47	Cancer	Not at all	Not at all	Not at all	Not at all	Not at all	Not at all	Not at all	Somewhat	Not at all	Somewhat	Somewhat	Not at all	Not at all	Not at all	Not at all	Somewhat	Somewhat	Not at all	Somewhat	Somewhat	Satisfied	Satisfied	Strongly agree	Very satisfied	All of the time	Strongly agree	Very satisfied	7	5	4	4	4	5	4	4	5	Talking room	27	18	33
98	Talking condition	Female	49	Cancer	Not at all	Not at all	Not at all	Not at all	Not at all	Not at all	Not at all	Not at all	Not at all	Not at all	Not at all	Not at all	Not at all	Not at all	Not at all	Not at all	Not at all	Not at all	Not at all	Not at all	Very satisfied	Very satisfied	Strongly agree	Very satisfied	All of the time	Strongly agree	Very satisfied	7		4	4	4		5	4	4		20		35
99	Talking condition	Male	59	Chronic illness	Not at all	Not at all	Somewhat	Not at all	Somewhat	Not at all	Not at all	Moderately	Not at all	Moderately	Somewhat	Not at all	Not at all	Not at all	Moderately	Somewhat	Somewhat	Not at all	Very much	Moderately	Satisfied	Satisfied	Strongly agree	Satisfied	Most of the time	Not sure	Very satisfied	6	6	4	4	4	6	5	5	5	No preference	36	21	29
100	Talking condition	Male	67	Cancer	Not at all	Somewhat	Not at all	Not at all	Somewhat	Not at all	Not at all	Somewhat	Not at all	Somewhat	Somewhat	Not at all	Not at all	Not at all	Somewhat	Somewhat	Not at all	Not at all	Somewhat	Somewhat	Neither satisfied nor dissatisfied	Satisfied	Agree	Satisfied	All of the time	Agree	Satisfied	6	5	5	5	4	7	5	5	5	No preference	29	22	28
101	Talking condition	Male	36	Chronic illness	Somewhat	Somewhat	Not at all	Not at all	Somewhat	Not at all	Not at all	Somewhat	Not at all	Somewhat	Somewhat	Not at all	Not at all	Not at all	Somewhat	Somewhat	Not at all	Not at all	Very much	Somewhat	Neither satisfied nor dissatisfied	Neither satisfied nor dissatisfied	Not sure	Neither satisfied nor dissatisfied	About half the time	Not sure	Neither satisfied nor dissatisfied	5	4	4	5	6	5	4	3	4	No preference	32	16	21
102	Talking condition	Female	62	Chronic illness	Somewhat	Somewhat	Not at all	Not at all	Somewhat	Not at all	Not at all	Somewhat	Not at all	Somewhat	Somewhat	Not at all	Not at all	Not at all	Somewhat	Somewhat	Not at all	Not at all	Somewhat	Somewhat	Satisfied	Satisfied	Agree	Neither satisfied nor dissatisfied	Most of the time	Agree	Satisfied	4	3	6	4	5	6	4	3	3	Talking room	30	16	27
103	Talking condition	Female	39	Chronic illness	Somewhat	Somewhat	Somewhat	Not at all	Moderately	Not at all	Not at all	Moderately	Not at all	Moderately	Somewhat	Somewhat	Somewhat	Somewhat	Moderately	Somewhat	Not at all	Not at all	Somewhat	Moderately	Satisfied	Satisfied	Agree	Satisfied	All of the time	Agree	Satisfied	6	2	4	4	4	6	2	3	3	Talking room	39	14	29
104	Talking condition	Female	39	Chronic illness	Somewhat	Not at all	Not at all	Not at all	Somewhat	Not at all	Not at all	Somewhat	Not at all	Not at all	Somewhat	Not at all	Not at all	Not at all	Not at all	Not at all	Not at all	Not at all	Somewhat	Somewhat	Neither satisfied nor dissatisfied	Neither satisfied nor dissatisfied	Agree	Neither satisfied nor dissatisfied	Most of the time	Not sure	Satisfied	6	2	4	4	3	4	4	4	4	No preference	26	16	24
105	Talking condition	Female	54	Chronic illness	Not at all	Not at all	Not at all	Not at all	Not at all	Not at all	Not at all	Not at all	Not at all	Not at all	Not at all	Not at all	Not at all	Not at all	Not at all	Not at all	Not at all	Not at all	Very much	Not at all	Very satisfied	Very satisfied	Strongly agree	Very satisfied	All of the time	Not sure	Very satisfied	7	6	6	6	6	6	6	5	5	No preference	23	22	33
106	Talking condition		58	Chronic illness	Somewhat	Somewhat	Not at all	Not at all	Not at all	Not at all	Not at all	Somewhat	Not at all	Somewhat	Moderately	Not at all	Not at all	Not at all	Somewhat	Somewhat	Not at all	Not at all	Moderately	Somewhat	Satisfied	Satisfied	Strongly agree	Satisfied	All of the time	Agree	Very satisfied	7	2	2	2	2	6	1	2	2	Talking room	31	11	31
107	Talking condition	Female	62	Chronic illness	Not at all	Not at all	Not at all	Not at all	Not at all	Not at all	Not at all	Somewhat	Not at all	Somewhat	Somewhat	Not at all	Not at all	Somewhat	Somewhat	Somewhat	Not at all	Not at all	Moderately	Somewhat	Very satisfied	Satisfied	Agree	Satisfied	All of the time	Not sure	Very satisfied	7	4	4	4	4	6	6	6	6	Talking room	29	24	30
108	Talking condition	Female	49	Cancer	Somewhat	Somewhat	Not at all	Not at all	Somewhat	Not at all	Moderately	Moderately	Not at all	Somewhat	Somewhat	Not at all	Not at all	Not at all	Somewhat	Somewhat	Somewhat	Not at all	Somewhat	Somewhat	Neither satisfied nor dissatisfied	Neither satisfied nor dissatisfied	Agree	Satisfied	Most of the time	Agree	Satisfied	7	6	4	4	4	4	4	4	4	No preference	34	16	26
109	Talking condition	Male	58	Chronic illness	Not at all	Not at all	Not at all	Not at all	Not at all	Not at all	Not at all	Somewhat	Not at all	Not at all	Not at all	Not at all	Not at all	Not at all	Not at all	Not at all	Not at all	Not at all	Not at all	Not at all	Satisfied	Satisfied	Strongly agree	Satisfied	All of the time	Agree	Very satisfied	7	5	4	4	4	6	4	4	4	Talking room	21	18	31
110	Talking condition	Male	55	Cancer	Somewhat	Not at all	Somewhat	Not at all	Somewhat	Not at all	Somewhat	Somewhat	Somewhat	Moderately	Moderately	Somewhat	Somewhat	Not at all	Somewhat	Somewhat	Somewhat	Not at all	Somewhat	Moderately	Satisfied	Very satisfied	Strongly agree	Very satisfied	All of the time	Disagree	Very satisfied	7	4	4	4	4	6	4	4	4	Talking room	38	18	31
111	Talking condition	Male	35	Chronic illness	Not at all	Not at all	Not at all	Very much	Not at all	Not at all	Not at all	Not at all	Not at all	Not at all	Not at all	Not at all	Not at all	Not at all	Not at all	Not at all	Not at all	Not at all	Not at all	Not at all	Satisfied	Satisfied	Strongly agree	Satisfied	All of the time	Agree	Very satisfied	7	5	4	4	4	6	2	2	3	Talking room	23	13	31
112	Talking condition	Male	59	Chronic illness	Somewhat	Somewhat	Not at all	Not at all	Somewhat	Not at all	Not at all	Somewhat	Not at all	Somewhat	Somewhat	Not at all	Not at all	Not at all	Somewhat	Somewhat	Not at all	Not at all	Somewhat	Somewhat	Satisfied	Satisfied	Strongly agree	Satisfied	All of the time	Not sure	Satisfied	4	3	3	4	6	3	3	3	3	No preference	30	12	29
113	Talking condition	Female	44	Chronic illness	Not at all	Not at all	Not at all	Not at all	Somewhat	Not at all	Not at all	Somewhat	Not at all	Somewhat	Somewhat	Not at all	Not at all	Not at all	Somewhat	Somewhat	Not at all	Not at all	Somewhat	Somewhat	Neither satisfied nor dissatisfied	Satisfied	Strongly agree	Satisfied	Most of the time	Agree	Very satisfied	6	4	4	4	4	4	3	3	3	Talking room	28	13	29
114	Talking condition	Female	49	Cancer	Moderately	Not at all	Moderately	Moderately	Somewhat	Not at all	Moderately	Very much	Very much	Moderately	Very much	Moderately	Moderately	Not at all	Very much	Moderately	Very much	Not at all	Moderately	Moderately	Very satisfied	Very satisfied	Strongly agree	Very satisfied	All of the time	Strongly agree	Very satisfied	7	5	3	4	4	7	7	7	7	Talking room	56	28	35
115	Talking condition	Female	49	Cancer	Somewhat	Not at all	Not at all	Not at all	Not at all	Not at all	Moderately		Not at all	Very much	Very much	Not at all	Not at all	Not at all	Somewhat	Moderately	Not at all	Not at all	Moderately	Moderately	Satisfied	Satisfied	Agree	Satisfied	All of the time	Strongly agree	Very dissatisfied	6	3	3	3	3	7	5	5	5	Talking room		22	27
116	Talking condition	Female	59	Cancer	Somewhat	Somewhat		Not at all	Somewhat	Not at all	Not at all	Very much	Not at all	Somewhat	Somewhat	Not at all	Not at all	Not at all	Somewhat	Somewhat	Not at all	Not at all	Somewhat	Somewhat	Satisfied	Satisfied	Agree	Satisfied	Most of the time	Agree	Satisfied	6	5	5	4	4	5	4	4	4	Talking room		17	28
117	Talking condition	Male	61	Cancer	Somewhat	Somewhat	Not at all	Somewhat	Somewhat	Not at all	Somewhat	Moderately	Not at all	Somewhat	Somewhat	Not at all	Somewhat	Somewhat	Somewhat	Somewhat	Somewhat	Somewhat	Somewhat	Somewhat	Very satisfied	Very satisfied	Strongly agree	Very satisfied	All of the time	Not sure	Very satisfied	6	6	6	6	6	6	6	6	6	No preference	37	24	33
118	Talking condition			Cancer																					Satisfied	Satisfied	Agree	Satisfied	All of the time	Not sure	Satisfied	7	7	7	5	5	7	6	6	6	Talking room		25	28
119	Talking condition	Female	50	Cancer	Not at all	Not at all	Not at all	Somewhat	Not at all	Not at all	Not at all	Not at all	Not at all	Not at all	Not at all	Not at all	Not at all	Not at all	Not at all	Not at all	Somewhat	Somewhat	Not at all	Not at all	Satisfied	Satisfied	Agree	Satisfied	All of the time	Agree	Very satisfied	6	1	2	2	3	6	4	4	4	No preference	23	18	30
120	Talking condition	Female	58	Cancer	Not at all	Not at all	Not at all	Not at all	Not at all	Not at all	Not at all	Not at all	Not at all	Not at all	Not at all	Not at all	Not at all	Not at all	Not at all	Somewhat	Not at all	Not at all	Somewhat	Somewhat	Very satisfied	Very satisfied	Agree	Satisfied	All of the time	Not sure	Very satisfied	7	4	4	6	6	4	2	2	2	Talking room	23	10	31
121	Talking condition	Female	52	Cancer	Somewhat	Not at all	Somewhat	Not at all	Not at all	Not at all	Not at all	Moderately	Not at all	Somewhat	Somewhat	Not at all	Not at all	Not at all	Somewhat	Somewhat	Not at all	Not at all	Somewhat	Somewhat	Satisfied	Very satisfied	Strongly agree	Very satisfied	All of the time	Agree	Very satisfied	7	4	4	4	5	6	3	4	3	No preference	30	16	33
122	Talking condition	Female	71	Chronic illness	Not at all	Not at all	Not at all	Not at all	Not at all	Not at all	Not at all	Not at all	Not at all	Not at all	Not at all	Not at all	Not at all	Not at all	Not at all	Not at all	Not at all	Not at all	Not at all	Not at all	Satisfied	Neither satisfied nor dissatisfied	Agree	Satisfied	Most of the time	Agree	Satisfied	6	4	4	4	4	5	5	4	4	Talking room	20	18	27
123	Talking condition	Female	52	Cancer	Not at all	Not at all	Not at all	Not at all	Not at all	Not at all	Not at all	Not at all	Very much	Not at all	Not at all	Not at all	Not at all	Not at all	Not at all	Not at all	Not at all	Not at all	Not at all	Not at all	Neither satisfied nor dissatisfied	Neither satisfied nor dissatisfied	Strongly agree	Neither satisfied nor dissatisfied	Most of the time	Not sure	Satisfied	5	6	6	6	3	4	1	1	1	Talking room	23	7	25
124	Talking condition	Female	62	Cancer	Not at all	Not at all	Not at all	Not at all	Not at all	Not at all	Not at all	Not at all	Not at all	Not at all	Not at all	Not at all	Not at all	Not at all	Not at all	Not at all	Not at all	Not at all	Not at all	Not at all	Very satisfied	Very satisfied	Agree	Very satisfied	All of the time	Agree	Very satisfied	5	3	4	4	2	4	1	1	1	Talking room	20	7	33
125	Talking condition	Female	67	Chronic illness	Somewhat	Somewhat	Not at all	Not at all	Very much	Not at all	Somewhat	Somewhat	Not at all	Moderately	Somewhat	Somewhat	Not at all	Not at all	Somewhat	Somewhat	Somewhat	Not at all	Somewhat	Moderately	Neither satisfied nor dissatisfied	Dissatisfied	Agree	Neither satisfied nor dissatisfied	Most of the time	Agree	Very satisfied	7	4	4			4	3	3	3	No preference	37	13	25
126	Talking condition	Male	55	Cancer	Not at all	Not at all	Not at all	Not at all	Not at all	Not at all	Not at all	Somewhat	Not at all	Somewhat	Somewhat	Not at all	Not at all	Not at all	Somewhat	Somewhat	Not at all	Not at all	Somewhat	Somewhat	Satisfied	Satisfied	Strongly agree	Satisfied	All of the time	Disagree	Satisfied	5	4	4	3	4	7	5	5	5	Talking room	27	22	28
127	Talking condition	Male	61	Cancer	Somewhat	Not at all	Not at all	Not at all	Not at all	Not at all	Not at all	Somewhat	Not at all	Somewhat	Somewhat	Not at all	Not at all	Not at all	Somewhat	Not at all	Somewhat	Not at all	Somewhat	Somewhat	Very satisfied	Very satisfied	Strongly agree	Very satisfied	Most of the time	Strongly agree	Very satisfied	7		7	7	5	7	7	6	6		28	26	34
128	Talking condition	Male	47	Chronic illness	Somewhat	Not at all	Not at all	Not at all	Somewhat	Not at all	Not at all	Moderately	Not at all	Somewhat	Somewhat	Not at all	Not at all	Not at all	Not at all	Somewhat	Not at all	Not at all	Somewhat	Somewhat	Neither satisfied nor dissatisfied	Satisfied	Strongly agree	Satisfied	All of the time	Not sure	Very satisfied	5	4	4	5	4	5	3	4	4	Talking room	29	16	29
129	Talking condition	Male	70	Chronic illness																					Very satisfied	Very satisfied	Strongly agree	Very satisfied	All of the time	Agree	Very satisfied	6	7	5	5	2	6	7	6	6			25	34
130	Talking condition	Male	64	Chronic illness	Not at all	Somewhat	Not at all	Not at all	Somewhat	Not at all	Not at all	Moderately	Not at all	Moderately	Somewhat	Not at all	Not at all	Not at all	Somewhat	Moderately	Not at all	Not at all	Somewhat	Moderately	Neither satisfied nor dissatisfied	Neither satisfied nor dissatisfied	Strongly agree	Neither satisfied nor dissatisfied	All of the time	Agree	Satisfied	5	2	3	5	5	2	3	2	3	No preference	33	10	27
131	Talking condition			Chronic illness	Not at all	Not at all	Not at all	Not at all	Not at all	Not at all	Not at all	Not at all	Not at all	Not at all	Not at all	Not at all	Not at all	Not at all	Not at all	Not at all	Not at all	Very much	Not at all	Not at all	Very satisfied	Very satisfied	Strongly agree	Very satisfied	All of the time	Disagree	Very satisfied	7	7	7	7	7	7	7	7	7	No preference	23	28	32
132	Talking condition	Female	59	Chronic illness	Somewhat	Somewhat	Not at all	Not at all	Somewhat	Not at all	Not at all	Somewhat	Not at all	Somewhat	Somewhat	Not at all	Not at all	Not at all	Somewhat	Somewhat	Not at all	Not at all	Moderately	Somewhat	Satisfied	Satisfied	Strongly agree	Satisfied	All of the time	Not sure	Satisfied	6	4	4	4	4	5	1	3	1	Talking room	31	10	29
133	Talking condition	Female	51	Cancer	Somewhat	Not at all	Somewhat	Somewhat	Not at all	Not at all	Somewhat	Very much	Somewhat	Somewhat	Very much	Somewhat	Somewhat	Somewhat	Somewhat	Moderately	Very much	Not at all	Moderately	Somewhat	Neither satisfied nor dissatisfied	Satisfied	Strongly agree	Satisfied	All of the time	Agree	Very satisfied	6	3	4	4	3	5	3	2	2	Talking room	44	12	30
134	Talking condition	Male	60	Chronic illness	Not at all	Not at all		Somewhat	Moderately	Not at all	Somewhat	Somewhat	Not at all	Somewhat	Somewhat	Moderately	Moderately	Not at all	Moderately	Somewhat	Moderately	Not at all	Somewhat	Somewhat	Very satisfied	Very satisfied	Strongly agree	Very satisfied	All of the time	Strongly agree	Very satisfied	4	1	1	7	7	5	4	4	5	Talking room		18	35
135	Talking condition	Female	29	Chronic illness	Somewhat	Somewhat	Not at all	Somewhat	Somewhat	Not at all	Not at all	Moderately	Not at all	Moderately	Moderately	Not at all	Not at all	Not at all	Somewhat	Moderately	Not at all	Not at all	Somewhat	Somewhat	Very satisfied	Satisfied	Agree	Satisfied	All of the time	Not sure	Very satisfied	6	5	3	6	5	5	4	4	4	No preference	35	17	30
136	Talking condition	Female	55	Chronic illness	Somewhat	Somewhat	Somewhat	Somewhat	Somewhat	Not at all	Not at all	Moderately	Not at all	Moderately	Moderately	Not at all	Not at all	Not at all	Very much	Somewhat	Moderately	Not at all	Moderately	Very much	Neither satisfied nor dissatisfied	Satisfied	Strongly agree	Satisfied	All of the time	Agree	Very satisfied	7	6	4	4	4	6	6	6	6	No preference	42	24	30
137	Talking condition	Female	63	Cancer	Not at all	Not at all	Not at all	Not at all	Not at all	Not at all	Not at all	Not at all	Not at all	Not at all	Not at all	Not at all	Not at all	Not at all	Not at all	Not at all	Not at all	Not at all	Not at all	Not at all	Very satisfied	Very satisfied	Strongly agree	Very satisfied	All of the time	Strongly agree	Very satisfied	7	7	4	4	4	7	4	4	4	Talking room	20	19	35
138	Talking condition	Male	54	Cancer					Not at all																Very satisfied	Very satisfied	Strongly agree	Very satisfied	All of the time	Strongly disagree	Very satisfied	7								5	No preference			31
139	Talking condition	Male	41	Chronic illness	Not at all	Not at all	Not at all	Not at all	Not at all	Not at all	Not at all	Somewhat	Not at all	Not at all	Not at all	Not at all	Not at all	Not at all	Not at all	Somewhat	Not at all	Not at all	Somewhat	Not at all	Neither satisfied nor dissatisfied	Satisfied	Agree	Neither satisfied nor dissatisfied	Most of the time	Agree	Satisfied	6	3	4	5	6	5	3	3	3	No preference	23	14	26
140	Talking condition	Female	51		Not at all	Not at all	Not at all	Somewhat	Somewhat	Not at all	Not at all	Somewhat	Not at all	Somewhat	Somewhat	Not at all	Not at all	Not at all	Somewhat	Somewhat	Not at all	Not at all	Somewhat	Somewhat	Neither satisfied nor dissatisfied	Satisfied	Agree	Satisfied	All of the time	Strongly agree	Very satisfied	6	6	4	4	4	6	2	3	3	Talking room	29	14	30
141	Talking condition	Female	51	Chronic illness	Not at all	Not at all	Not at all	Somewhat	Somewhat	Not at all	Not at all	Somewhat	Not at all	Somewhat	Somewhat	Not at all	Not at all	Not at all	Somewhat	Somewhat	Not at all	Not at all	Somewhat	Somewhat	Neither satisfied nor dissatisfied	Satisfied	Agree	Satisfied	All of the time	Strongly agree	Very satisfied	6	6	4	4	4	6	2	3	3	Talking room	29	14	30
142	Talking condition	Female	66
143	Talking condition	Female	66	Cancer	Somewhat	Somewhat	Not at all	Not at all	Somewhat	Not at all	Not at all	Moderately	Not at all	Moderately	Moderately	Not at all	Not at all	Somewhat	Somewhat	Somewhat	Somewhat	Not at all	Moderately	Somewhat	Satisfied	Satisfied	Agree	Satisfied	Most of the time	Agree	Satisfied	7	6	4	4	4	7	5	4	5	No preference	36	21	28
144	Talking condition	Male	43	Cancer	Somewhat	Somewhat	Not at all	Not at all	Somewhat	Not at all	Not at all	Somewhat	Not at all	Somewhat	Somewhat	Not at all	Not at all	Moderately	Somewhat	Somewhat	Not at all	Not at all	Somewhat	Somewhat	Very satisfied	Very satisfied	Strongly agree	Very satisfied	All of the time	Not sure	Very satisfied	7	7	7	4	4	7	4	4	4	Talking room	32	19	33
145	Talking condition	Male	37	Cancer	Somewhat	Somewhat	Somewhat	Somewhat	Somewhat	Not at all	Somewhat		Somewhat	Moderately	Moderately	Somewhat	Somewhat	Somewhat	Moderately	Moderately	Somewhat	Somewhat	Moderately	Moderately	Dissatisfied	Satisfied	Agree	Neither satisfied nor dissatisfied	All of the time	Agree	Satisfied	6	4	4	4	4	4	2	2	2	Talking room		10	26
146	Talking condition	Male	68	Cancer	Somewhat	Somewhat	Not at all	Somewhat	Somewhat	Not at all	Somewhat	Somewhat	Not at all	Somewhat	Moderately	Not at all	Not at all	Not at all	Somewhat	Somewhat	Moderately	Somewhat	Moderately	Somewhat	Satisfied	Satisfied	Not sure	Neither satisfied nor dissatisfied	Most of the time	Not sure	Satisfied	6	5	5		4	6	6	6	4	Talking room	37	22	25
147	Talking condition	Male	70	Cancer	Somewhat	Not at all	Somewhat	Not at all	Not at all	Not at all	Not at all	Somewhat	Not at all	Moderately	Somewhat	Somewhat	Somewhat	Not at all	Somewhat	Somewhat	Somewhat	Not at all	Somewhat	Somewhat	Satisfied	Satisfied	Strongly agree	Satisfied	All of the time	Agree	Very satisfied	7	6	6	6	6	6	6	6	6	No preference	33	24	31
148	Talking condition	Female	54	Cancer	Somewhat	Somewhat	Not at all	Not at all	Somewhat	Not at all	Not at all	Somewhat	Not at all	Not at all	Somewhat	Not at all	Not at all	Not at all	Not at all	Somewhat	Not at all	Not at all	Somewhat	Somewhat	Very satisfied	Very satisfied	Strongly agree	Very satisfied	All of the time	Agree	Very satisfied	7	1	1	7	7	1	1	1	1	Non-talking room	28	4	34
149	Talking condition	Female	63	Chronic illness	Somewhat	Somewhat	Not at all	Not at all	Somewhat	Not at all	Not at all	Moderately	Not at all	Somewhat	Somewhat	Not at all	Not at all	Not at all	Somewhat	Somewhat	Somewhat	Not at all	Somewhat	Somewhat	Satisfied	Very satisfied	Strongly agree	Very satisfied	All of the time	Not sure	Satisfied	7	7	6	5	5	7	6	6	6	Talking room	32	25	31
150	Talking condition	Male	45	Chronic illness	Not at all	Not at all	Not at all	Not at all	Not at all	Not at all	Not at all	Not at all	Not at all	Not at all	Not at all	Not at all	Not at all	Not at all	Not at all	Not at all	Not at all	Not at all	Very much	Not at all	Very satisfied	Very satisfied	Strongly agree	Very satisfied	All of the time	Strongly agree	Very satisfied	7	7	7	7	7	7	7	7	7	No preference	23	28	35
151	Talking condition	Male	32	Chronic illness	Somewhat	Somewhat	Somewhat	Not at all	Somewhat	Not at all	Somewhat	Somewhat	Not at all	Somewhat	Somewhat	Not at all	Not at all	Not at all	Somewhat	Somewhat	Somewhat	Not at all	Somewhat	Somewhat	Very dissatisfied	Satisfied	Strongly agree	Satisfied	All of the time	Not sure	Very satisfied	6	3	6	1	4	6	4	4	4	No preference	33	18	27
152	Talking condition	Female	70	Chronic illness																					Very satisfied	Very satisfied	Strongly agree	Very satisfied	All of the time	Not sure	Very satisfied	7	3	3	3	2	5	5	5	5			20	33
153	Talking condition	Male	23	Chronic illness	Somewhat	Not at all	Not at all	Not at all	Somewhat	Not at all	Not at all	Somewhat	Not at all	Somewhat	Somewhat	Not at all	Not at all	Not at all	Not at all	Somewhat	Not at all	Not at all	Somewhat	Somewhat	Satisfied	Satisfied	Strongly agree	Satisfied	Most of the time	Agree	Satisfied	6	2	4	5	3	6	3	3	4	No preference	28	16	29
154	Talking condition			Chronic illness	Not at all	Very much	Not at all	Not at all	Not at all	Not at all	Not at all	Not at all	Not at all	Not at all	Not at all	Not at all	Not at all	Not at all	Not at all	Not at all	Not at all	Not at all	Not at all	Not at all	Very satisfied	Very satisfied	Strongly agree	Very satisfied	All of the time	Strongly disagree	Very satisfied	7	7		6	7	7			7	Talking room	23		31
155	Talking condition	Male	46	Cancer	Somewhat	Not at all	Moderately		Not at all	Not at all	Somewhat		Moderately	Somewhat	Not at all	Not at all	Somewhat	Not at all	Not at all	Not at all	Somewhat	Moderately		Not at all	Very satisfied	Very satisfied	Strongly agree	Very satisfied	All of the time	Strongly agree	Very satisfied	7	7				7	4	5	5	No preference		21	35
156	Talking condition	Male	65	Cancer	Somewhat	Not at all	Not at all	Not at all	Not at all	Not at all	Not at all	Somewhat	Not at all	Not at all	Not at all	Not at all	Not at all	Not at all	Not at all	Not at all	Not at all	Not at all	Not at all	Not at all	Very satisfied	Very satisfied	Strongly agree	Satisfied	All of the time	Not sure	Very satisfied	6	5	5	4	3	6	2	4	4	Talking room	22	16	32
157	Talking condition	Female	19	Chronic illness	Somewhat	Not at all	Somewhat	Somewhat	Somewhat	Not at all	Not at all	Not at all	Not at all	Somewhat	Somewhat	Somewhat	Somewhat	Not at all	Somewhat	Somewhat	Somewhat	Not at all	Somewhat	Somewhat	Satisfied	Neither satisfied nor dissatisfied	Agree	Satisfied	All of the time	Not sure	Satisfied	6	3	4	4	4	6	5	5	4	Talking room	33	20	27
158	Talking condition	Female	49	Cancer	Somewhat	Somewhat	Not at all	Not at all	Somewhat	Not at all	Somewhat	Very much	Somewhat	Somewhat	Somewhat	Not at all	Not at all	Not at all	Somewhat	Moderately	Somewhat	Not at all	Moderately	Moderately	Dissatisfied	Neither satisfied nor dissatisfied	Agree	Satisfied	All of the time	Not sure	Satisfied	6	2	4	4	4	5	3	3	4	Talking room	38	15	25
159	Talking condition			Cancer	Somewhat	Somewhat	Not at all	Not at all	Somewhat	Not at all	Somewhat	Very much	Not at all	Somewhat	Moderately	Not at all	Not at all	Somewhat	Somewhat	Somewhat	Somewhat	Not at all	Somewhat	Somewhat	Satisfied	Satisfied	Agree	Satisfied	All of the time	Agree	Very satisfied	3	1	1	7	7	7	1	1	1		36	10	30
160	Talking condition	Female	27	Chronic illness	Not at all	Not at all	Not at all	Not at all	Not at all	Not at all	Not at all	Moderately	Not at all	Not at all	Somewhat	Not at all	Not at all	Not at all	Not at all	Not at all	Not at all	Somewhat	Somewhat	Not at all	Very satisfied	Very satisfied	Strongly agree	Very satisfied	All of the time	Disagree	Very satisfied	4	1	3	4	6	4	1	2	2	No preference	25	9	32
161	Non-talking condition		27	Chronic illness	Not at all	Not at all	Not at all	Not at all	Not at all	Not at all	Not at all	Not at all	Not at all	Somewhat	Not at all	Not at all	Not at all	Not at all	Not at all	Not at all	Not at all	Not at all	Somewhat	Not at all	Very satisfied	Satisfied	Strongly agree	Satisfied	All of the time	Agree	Very satisfied	7	4	4	4	2	5	5	4	4	No preference	22	18	32
162	Non-talking condition	Female	58	Cancer	Somewhat	Somewhat	Not at all	Not at all	Moderately	Not at all	Not at all		Not at all		Moderately	Not at all	Not at all	Not at all	Moderately	Somewhat	Somewhat	Not at all	Somewhat				Agree	Neither satisfied nor dissatisfied	Most of the time	Agree	Satisfied	6	3	3	4	4	6	4	4	4	No preference		18
163	Non-talking condition	Male	60	Cancer	Not at all	Not at all	Not at all	Not at all	Not at all	Not at all	Somewhat	Somewhat	Not at all	Very much	Not at all	Not at all	Not at all	Not at all	Not at all	Somewhat	Somewhat	Not at all	Somewhat	Somewhat	Satisfied	Satisfied	Strongly agree	Satisfied	All of the time	Agree	Satisfied	7	1	4	4	3	7	6	6	4	No preference	29	23	30
164	Non-talking condition	Female	59	Chronic illness	Not at all	Not at all			Not at all			Not at all		Not at all					Not at all	Not at all			Not at all	Not at all	Very satisfied	Very satisfied	Strongly agree	Very satisfied	All of the time	Strongly disagree	Very satisfied	7	7	4	4	4	7	5	5	5	Talking room		22	31
165	Non-talking condition	Female	52	Chronic illness	Not at all	Not at all	Not at all	Not at all	Not at all	Not at all	Not at all	Somewhat	Not at all	Moderately	Somewhat	Not at all	Not at all	Not at all	Somewhat	Somewhat	Not at all	Not at all	Somewhat	Somewhat	Satisfied	Satisfied	Agree	Satisfied	All of the time	Not sure	Very satisfied	7	7	2	2	2	7	3	3	3	Talking room	28	16	29
166	Non-talking condition	Female	39	Cancer	Somewhat	Somewhat	Somewhat	Moderately	Not at all	Not at all	Not at all	Somewhat	Somewhat	Somewhat	Moderately	Somewhat	Not at all	Moderately	Moderately	Somewhat	Somewhat	Not at all	Very much	Somewhat	Satisfied	Neither satisfied nor dissatisfied	Agree		Most of the time	Agree	Satisfied	4	1	1	5	1	3	1	1	1	Non-talking room	41	6
167	Non-talking condition	Female	34	Cancer	Moderately	Somewhat	Very much	Very much	Moderately	Somewhat	Not at all	Moderately	Not at all	Moderately	Somewhat	Moderately	Very much	Moderately	Moderately	Moderately	Somewhat	Somewhat	Moderately	Moderately	Very satisfied	Satisfied	Strongly agree	Satisfied	Most of the time	Agree	Very satisfied	4	3	4	5	5	2	2	1	1	Talking room	54	6	31
168	Non-talking condition	Female	36	Cancer	Not at all	Not at all	Not at all	Not at all	Not at all	Not at all	Not at all	Somewhat	Not at all	Not at all	Not at all	Not at all	Not at all	Not at all	Not at all	Not at all	Somewhat	Not at all	Somewhat	Not at all	Satisfied	Satisfied	Agree	Satisfied	All of the time	Agree	Very satisfied	6	2	2	4	4	6	2	2	2	Talking room	23	12	30
169	Non-talking condition	Female	51	Cancer	Somewhat	Not at all	Not at all	Not at all	Not at all	Not at all	Not at all	Somewhat	Not at all	Somewhat	Somewhat	Not at all	Not at all	Not at all	Not at all	Somewhat	Not at all	Not at all		Somewhat	Very satisfied	Satisfied	Strongly agree	Very satisfied	All of the time	Agree	Very satisfied	4	4	4	4	4	6	4	4	3	Talking room		17	33
170	Non-talking condition	Male	62	Cancer	Somewhat	Somewhat	Not at all	Not at all	Somewhat	Not at all	Not at all	Moderately	Not at all	Moderately	Moderately	Not at all	Not at all	Not at all	Moderately	Moderately	Somewhat	Not at all	Somewhat	Moderately	Neither satisfied nor dissatisfied	Satisfied	Agree	Neither satisfied nor dissatisfied	Most of the time	Disagree	Satisfied	6	5	4	4	4	5	5	4	4	Talking room	37	18	24
171	Non-talking condition	Male	58	Chronic illness	Somewhat	Somewhat	Not at all	Not at all	Somewhat	Not at all	Not at all	Somewhat	Not at all	Somewhat	Somewhat	Not at all	Not at all	Not at all	Somewhat	Somewhat	Not at all	Not at all	Somewhat	Somewhat	Satisfied	Satisfied	Agree	Satisfied	Most of the time	Not sure	Satisfied	7	7	5	5	5	6	6	5	5	No preference	30	22	27
172	Non-talking condition	Female	32	Chronic illness	Not at all	Not at all	Not at all	Not at all	Not at all	Not at all	Somewhat	Not at all	Not at all	Not at all	Not at all	Not at all	Somewhat	Not at all	Somewhat	Not at all	Somewhat	Not at all	Not at all	Not at all	Satisfied	Satisfied	Strongly agree	Satisfied	All of the time	Strongly agree	Very satisfied	6	6	4	4	4	6	2	3	4	No preference	24	15	32
173	Non-talking condition	Female	54	Cancer	Somewhat	Somewhat	Not at all	Not at all	Somewhat	Not at all	Not at all	Moderately	Not at all	Moderately	Moderately	Not at all	11	Not at all	Somewhat	Somewhat	Not at all	Not at all	Very much	Moderately	Very satisfied	Neither satisfied nor dissatisfied	Agree	Satisfied	All of the time	Agree	Very satisfied	7	5	55	4	44	5	4	5	5	Talking room	46	19	30
174	Non-talking condition	Male	45	Chronic illness	Somewhat	Somewhat	Not at all	Not at all	Not at all	Not at all	Not at all	Somewhat	Not at all	Somewhat	Somewhat	Moderately	Not at all	Not at all	Somewhat	Somewhat	Not at all	Not at all	Somewhat	Somewhat	Satisfied	Satisfied	Strongly agree	Satisfied	All of the time	Agree	Very satisfied	7	6	4	4	4	7	7	7	7	No preference	31	28	31
175	Non-talking condition	Female	54	Cancer	Not at all	Not at all	Not at all	Not at all	Not at all	Not at all	Not at all	Not at all	Not at all	Not at all	Not at all	Not at all	Not at all	Not at all	Not at all	Not at all	Not at all	Not at all	Not at all	Not at all	Neither satisfied nor dissatisfied	Neither satisfied nor dissatisfied	Strongly agree	Very satisfied	All of the time	Strongly agree	Very satisfied	7	4	4	4	4	7	1	4	4	No preference	20	16	31
176	Non-talking condition	Male	73	Chronic illness	Somewhat	Somewhat	Somewhat	Somewhat	Somewhat	Not at all	Not at all	Somewhat	Not at all	Moderately	Moderately	Not at all	Not at all	Not at all	Somewhat	Somewhat	Somewhat	Not at all	Somewhat	Somewhat	Satisfied	Satisfied	Agree	Neither satisfied nor dissatisfied	All of the time	Strongly agree	Satisfied	6	4	4	4	4	4	4	4	4	No preference	35	16	29
177	Non-talking condition	Male	65	Cancer	Somewhat	Somewhat	Not at all	Not at all	Moderately	Not at all	Somewhat	Moderately	Not at all	Moderately	Moderately	Somewhat	Not at all	Not at all	Moderately	Moderately	Somewhat	Not at all	Moderately	Moderately	Neither satisfied nor dissatisfied	Neither satisfied nor dissatisfied	Agree	Neither satisfied nor dissatisfied	Most of the time	Not sure	Satisfied	5	4	4	4	5	4	4	4	4	No preference	41	16	24
178	Non-talking condition	Female	22	Chronic illness	Moderately	Somewhat	Not at all	Somewhat	Not at all	Not at all	Not at all	Moderately	Not at all	Somewhat	Somewhat	Not at all	Not at all	Not at all	Somewhat	Not at all	Not at all	Not at all	Moderately	Somewhat	Neither satisfied nor dissatisfied	Very satisfied	Strongly agree	Very satisfied	Most of the time	Agree	Satisfied	6	2	2	6	3	6	2	3	3	Talking room	32	14	30
179	Non-talking condition	Male	70	Chronic illness	Not at all	Not at all	Not at all	Not at all	Not at all	Not at all	Not at all	Not at all	Not at all	Not at all	Not at all	Not at all	Not at all	Not at all	Not at all	Not at all	Not at all	Not at all	Not at all	Not at all	Satisfied	Satisfied	Agree	Satisfied	All of the time	Strongly agree	Very satisfied	7	4	4		4	5	4	4	4	No preference	20	17	31
180	Non-talking condition	Female	62	Cancer	Not at all	Not at all	Not at all	Not at all	Not at all	Not at all	Not at all	Not at all	Not at all	Not at all	Not at all	Not at all	Not at all	Not at all	Not at all	Not at all	Somewhat	Not at all	Somewhat	Somewhat	Neither satisfied nor dissatisfied	Neither satisfied nor dissatisfied	Strongly agree	Very satisfied	All of the time	Agree	Very satisfied	7	7	4	4	4	7	7	7	6	Talking room	23	27	30
181	Non-talking condition	Female	43	Cancer	Somewhat	Not at all	Somewhat	Not at all	Not at all	Not at all	Somewhat	Somewhat	Not at all	Somewhat	Somewhat	Not at all	Not at all	Not at all	Not at all	Not at all	Not at all	Not at all	Somewhat	Somewhat	Satisfied	Satisfied	Strongly agree	Very satisfied	All of the time	Agree	Very satisfied	4	5	4	4	4	3	2	2	2	Talking room	28	9	32
182	Non-talking condition	Male	31	Cancer	Moderately	Somewhat	Not at all	Not at all	Moderately	Moderately	Moderately	Very much	Somewhat	Moderately	Moderately	Moderately	Moderately	Somewhat	Very much	Moderately	Moderately	Moderately	Very much	Moderately	Very satisfied	Satisfied	Strongly agree	Neither satisfied nor dissatisfied	Most of the time	Disagree	Satisfied	6	4	4	3	3	3	2	3	2	Talking room	56	10	27
183	Non-talking condition	Male	51	Cancer	Not at all	Not at all	Not at all	Not at all	Not at all	Not at all	Not at all	Not at all	Not at all	Not at all	Not at all	Not at all	Not at all	Not at all	Not at all	Not at all	Not at all	Not at all	Very much	Not at all	Satisfied	Satisfied	Strongly agree	Neither satisfied nor dissatisfied	All of the time	Not sure	Very satisfied	7	7	4	4	1	7	6	6	6	Talking room	23	25	29
184	Non-talking condition	Female	68	Cancer	Not at all																				Very satisfied	Very satisfied	Strongly agree	Very satisfied	All of the time	Strongly agree	Very satisfied	7				5	7				Talking room			35
185	Non-talking condition	Female	41	Cancer	Somewhat	Somewhat	Somewhat	Not at all	Somewhat	Not at all	Somewhat	Moderately	Somewhat	Somewhat	Moderately	Not at all	Somewhat	Not at all	Somewhat		Somewhat	Not at all	Moderately	Moderately	Satisfied	Neither satisfied nor dissatisfied	Agree	Neither satisfied nor dissatisfied	All of the time	Agree	Satisfied	7	3	4	4	3	6	2	2	2	Talking room		12	27
186	Non-talking condition	Female	55	Cancer		Somewhat	Somewhat	Somewhat	Somewhat	Somewhat	Moderately	Somewhat	Moderately	Moderately	Moderately	Somewhat	Somewhat	Moderately	Moderately	Moderately	Moderately	Not at all	Very much	Moderately	Very satisfied	Very satisfied	Strongly agree	Very satisfied	All of the time		Very satisfied	7	5	4	4	5	7	6	5	5	Talking room		23
187	Non-talking condition	Female	62	Cancer	Somewhat	Somewhat	Not at all	Not at all	Moderately	Not at all	Not at all	Moderately	Not at all	Moderately	Moderately	Not at all	Not at all	Not at all	Somewhat	Somewhat	Somewhat	Not at all	Very much	Moderately	Satisfied	Satisfied	Agree	Satisfied	Most of the time	Not sure		5	4	5	4	2	4	5	5	5	Talking room	38	19
188	Non-talking condition	Female	65	Cancer	Somewhat	Somewhat	Not at all	Not at all	Not at all	Not at all	Not at all	Somewhat	Not at all	Somewhat	Somewhat	Not at all	Not at all	Not at all	Somewhat	Somewhat	Not at all	Not at all	Somewhat	Somewhat	Satisfied	Satisfied	Agree	Satisfied	All of the time	Agree	Very satisfied	5	2	4	4	2	5	4	4	4	Talking room	29	17	30
189	Non-talking condition	Male	22	Chronic illness	Somewhat	Somewhat	Not at all	Somewhat	Moderately	Not at all	Not at all	Moderately	Not at all	Moderately		Not at all	Not at all	Not at all	Somewhat	Somewhat	Not at all	Not at all	Somewhat	Moderately	Satisfied	Neither satisfied nor dissatisfied	Not sure	Very satisfied	Most of the time	Strongly agree	Satisfied	6	4	3	5	5	5	3	3	2	Non-talking room		13	28
190	Non-talking condition	Female	45	Cancer	Somewhat	Moderately	Not at all	Not at all	Somewhat	Not at all	Not at all	Somewhat	Not at all	Moderately	Moderately	Not at all	Not at all	Not at all	Somewhat	Somewhat	Not at all		Somewhat		Neither satisfied nor dissatisfied	Satisfied	Agree	Neither satisfied nor dissatisfied	Most of the time	Agree	Satisfied	3	1	2	4	6	4	4	4	4	Non-talking room		16	26
191	Non-talking condition	Female	43	Chronic illness	Not at all	Somewhat	Not at all		Somewhat	Not at all	Somewhat	Somewhat	Not at all	Somewhat	Somewhat	Not at all	Not at all	Not at all	Somewhat	Somewhat	Somewhat	Not at all	Moderately	Somewhat	Very satisfied	Very satisfied	Agree	Satisfied	All of the time	Not sure	Satisfied	6	5	4	4	3	6	4	4	4	Talking room		18	30
192	Non-talking condition	Male	60	Chronic illness	Not at all	Not at all		Not at all	Not at all	Not at all	Not at all	Somewhat	Not at all	Somewhat	Somewhat	Not at all	Not at all	Not at all	Not at all	Somewhat	Not at all	Not at all	Not at all	Somewhat	Very satisfied	Very satisfied	Strongly agree	Satisfied	All of the time	Agree	Very satisfied	4	4	4	4	3	3	3	3	3	Non-talking room		12	33
193	Non-talking condition	Male	50	Chronic illness	Moderately	Somewhat	Somewhat	Somewhat	Somewhat	Not at all	Not at all	Very much	Moderately	Moderately	Somewhat	Moderately	Moderately	Somewhat	Moderately	Very much	Moderately	Moderately	Moderately	Moderately	Satisfied	Satisfied	Agree	Satisfied	All of the time	Agree	Satisfied	6	2	3	5	5	6	2	1	4	No preference	52	13	29
194	Non-talking condition	Female	34	Chronic illness	Somewhat	Somewhat	Somewhat	Not at all	Somewhat	Not at all	Not at all	Moderately	Not at all	Somewhat	Somewhat	Not at all	Not at all	Not at all	Somewhat	Somewhat	Not at all	Not at all	Somewhat	Somewhat	Very satisfied	Neither satisfied nor dissatisfied	Strongly agree	Neither satisfied nor dissatisfied	All of the time	Strongly agree	Very satisfied	7	4	4	4	6	6	4	4	4	Talking room	32	18	31
195	Non-talking condition	Female	63	Cancer	Somewhat	Somewhat	Not at all	Not at all	Somewhat	Not at all	Not at all	Somewhat	Not at all	Somewhat	Somewhat	Not at all	Not at all	Not at all	Somewhat	Somewhat	Not at all	Not at all	Somewhat	Somewhat	Satisfied	Satisfied	Agree	Satisfied	All of the time	Not sure	Satisfied	7	2	5	5	4	4	2	2	3	Talking room	30	11	28
196	Non-talking condition	Female	83	Chronic illness	Somewhat	Somewhat	Not at all	Not at all	Somewhat	Not at all	Somewhat	Somewhat	Not at all	Somewhat	Somewhat	Not at all	Not at all	Not at all	Somewhat	Not at all	Somewhat	Not at all	Somewhat	Not at all	Satisfied	Very satisfied	Strongly agree	Satisfied	All of the time	Disagree	Very satisfied	7				5			2	6	No preference	30		30
197	Non-talking condition	Female	47	Cancer	Not at all	Not at all		Not at all	Not at all	Not at all	Not at all	Moderately	Not at all	Very much	Somewhat	Not at all	Not at all	Not at all	Somewhat	Somewhat	Not at all	Not at all	Very much	Moderately	Very satisfied	Very satisfied	Strongly agree	Satisfied	All of the time	Strongly agree	Very satisfied	7	4	4	4	4	7		4	4	Talking room			34
198	Non-talking condition	Male	62	Cancer	Somewhat	Somewhat	Not at all	Not at all	Somewhat	Not at all	Not at all	Somewhat	Not at all	Somewhat	Somewhat	Not at all	Not at all	Not at all	Somewhat	Somewhat	Not at all	Not at all	Somewhat	Somewhat	Satisfied	Satisfied	Agree	Satisfied	Most of the time	Not sure	Satisfied	6					6	5	5	4	Talking room	30	20	27
199	Non-talking condition	Female	52	Cancer	Somewhat	Not at all	Not at all	Not at all	Somewhat	Not at all	Not at all	Moderately	Not at all	Moderately	Not at all	Not at all	Not at all	Not at all	Somewhat	Somewhat	Not at all	Not at all	Somewhat	Moderately	Very satisfied	Very satisfied	Strongly agree	Neither satisfied nor dissatisfied	All of the time	Strongly agree	Very satisfied	6	2	4	4	5	4	4	4	3	No preference	31	15	33
200	Non-talking condition	Male	53	Chronic illness	Not at all	Not at all	Not at all	Not at all	Not at all	Not at all	Somewhat	Moderately	Not at all	Not at all	Not at all	Not at all	Not at all	Not at all	Not at all	Somewhat	Somewhat	Not at all	Somewhat	Not at all	Satisfied	Satisfied	Strongly agree	Very satisfied	All of the time	Strongly agree	Very satisfied	6	5	4	4		7	2	3	4	No preference	26	16	33
201	Non-talking condition	Male	78	Cancer	Somewhat	Not at all	Not at all	Not at all	Not at all	Not at all	Not at all	Somewhat	Not at all	Not at all	Not at all	Somewhat	Somewhat	Somewhat	Somewhat	Somewhat	Not at all	Somewhat	Moderately	Somewhat																	No preference	31
202	Non-talking condition	Female	51	Cancer	Not at all	Somewhat	Not at all	Not at all	Not at all	Not at all	Not at all	Not at all	Not at all	Somewhat	Somewhat	Not at all	Not at all	Not at all	Somewhat	Not at all	Not at all	Not at all	Somewhat	Not at all	Satisfied	Satisfied	Strongly agree	Satisfied	All of the time	Agree	Very satisfied	7	6	5	4	4	7	5	5	6	No preference	25	23	31
203	Non-talking condition	Male	44	Cancer	Moderately	Moderately	Moderately	Moderately	Moderately	Not at all	Somewhat	Very much	Somewhat	Very much	Moderately	Moderately	Moderately	Not at all	Very much	Very much	Moderately	Not at all	Very much	Very much	Neither satisfied nor dissatisfied	Neither satisfied nor dissatisfied	Agree	Satisfied	All of the time	Agree	Satisfied	4	1	2	6	4	5	2	2	2	No preference	58	11	27
204	Non-talking condition	Male	64	Cancer	Not at all	Not at all	Not at all	Not at all	Not at all	Not at all	Not at all	Not at all	Not at all	Not at all	Not at all	Not at all	Not at all	Not at all	Not at all	Not at all	Not at all	Not at all	Somewhat	Not at all	Very satisfied	Very satisfied	Strongly agree	Satisfied	All of the time	Not sure	Very satisfied	7	6	6	3	1	7	7	7	6	Talking room	21	27	32
205	Non-talking condition	Female	42	Chronic illness	Not at all	Not at all	Not at all	Not at all	Not at all	Not at all	Not at all	Somewhat		Not at all		Not at all	Not at all	Not at all	Not at all	Not at all	Not at all	Not at all	Not at all	Not at all	Very satisfied	Satisfied	Strongly agree	Satisfied	All of the time	Agree	Very satisfied	6	4	4	4	4	5	3	3	3	No preference		14	32
206	Talking condition	Female	69	Cancer	Somewhat	Somewhat	Not at all	Not at all	Somewhat	Not at all	Not at all	Somewhat	Not at all	Somewhat	Somewhat	Not at all	Not at all	Not at all	Somewhat	Somewhat	Not at all	Not at all	Somewhat	Somewhat	Very satisfied	Very satisfied	Strongly agree	Neither satisfied nor dissatisfied	All of the time	Agree	Very satisfied		4	4	4	4	6	4	4	4	Talking room	30	18	32
207	Non-talking condition	Male	63
208	Non-talking condition	Male	63	Chronic illness	Not at all	Not at all	Somewhat	Not at all	Not at all	Not at all	Not at all	Somewhat	Not at all	Somewhat	Somewhat	Not at all	Not at all	Not at all	Not at all	Not at all	Not at all	Not at all	Not at all	Somewhat	Satisfied	Satisfied	Agree	Satisfied	All of the time	Agree	Very satisfied	6	4	4	4	3	6	6	5	6	No preference	25	23	30
209	Non-talking condition	Female	50	Cancer	Not at all	Not at all	Not at all	Not at all	Somewhat	Not at all	Not at all	Somewhat	Not at all	Somewhat	Somewhat	Not at all	Not at all	Not at all	Somewhat	Somewhat	Moderately	Not at all	Somewhat	Moderately	Satisfied	Satisfied	Agree	Satisfied	All of the time	Agree	Very satisfied	5	4	4	4	4	5	3	3	3	Non-talking room	31	14	30
210	Non-talking condition	Male	49	Chronic illness	Somewhat	Somewhat	Not at all	Moderately	Very much	Not at all	Somewhat	Very much	Not at all	Very much	Very much	Not at all	Not at all	Not at all	Very much	Very much	Somewhat	Not at all	Very much	Moderately																	Non-talking room	49
211	Non-talking condition	Female	31	Chronic illness	Not at all	Not at all	Not at all	Not at all	Not at all	Not at all	Not at all	Not at all	Not at all	Not at all	Not at all	Not at all	Not at all	Not at all	Not at all	Not at all	Not at all	Not at all	Not at all	Not at all																	Talking room	20
212	Non-talking condition	Male	64	Cancer	Not at all	Not at all	Not at all	Not at all	Not at all	Not at all	Somewhat	Somewhat	Not at all	Somewhat	Somewhat	Not at all	Not at all	Not at all	Somewhat	Somewhat	Somewhat	Not at all	Somewhat	Somewhat	Very satisfied	Very satisfied	Strongly agree	Very satisfied	All of the time	Agree	Satisfied	7	6	4	4	4	6	4	4	4	No preference	29	18	33
213	Non-talking condition	Male	41	Cancer	Somewhat	Somewhat	Somewhat	Not at all	Somewhat	Not at all	Somewhat	Somewhat	Somewhat	Somewhat	Somewhat	Not at all	Not at all	Somewhat	Somewhat	Somewhat	Somewhat	Somewhat	Moderately	Somewhat	Satisfied	Satisfied	Agree	Neither satisfied nor dissatisfied	Most of the time	Not sure	Satisfied	6	6	6	6	6	6	6	6	6	No preference	37	24	26
214	Non-talking condition	Male	61	Cancer	Somewhat	Not at all	Not at all	Not at all	Somewhat	Not at all	Not at all	Moderately	Not at all	Somewhat	Somewhat	Not at all	Not at all	Not at all	Somewhat	Somewhat	Not at all	Not at all	Very much	Somewhat	Satisfied	Very satisfied	Strongly agree	Satisfied	Most of the time	Agree	Very satisfied	7	7	4	5	2	7	6	6	5	Talking room	32	24	31
215	Non-talking condition	Male	72	Cancer	Somewhat	Not at all	Not at all	Not at all	Somewhat	Not at all	Not at all	Somewhat	Not at all	Somewhat	Moderately	Somewhat	Not at all	Not at all	Somewhat	Somewhat	Somewhat	Not at all	Somewhat	Moderately	Satisfied	Satisfied	Agree	Neither satisfied nor dissatisfied	Most of the time	Strongly agree	Satisfied	7	4	4	4	4	5	3	5	4	No preference	33	17	28
216	Non-talking condition	Female	55	Cancer	Not at all	Not at all	Not at all	Not at all	Not at all	Not at all	Not at all		Not at all		Somewhat	Not at all	Not at all	Not at all	Somewhat	Not at all	Somewhat	Not at all	Moderately		Neither satisfied nor dissatisfied	Neither satisfied nor dissatisfied	Strongly agree	Very satisfied	All of the time	Agree	Very satisfied	7	7	6	6	6	6	2	2	1	Talking room		11	30
217	Non-talking condition	Male	71	Cancer	Not at all	Not at all	Not at all	Not at all	Somewhat	Not at all	Somewhat	Somewhat	Not at all	Not at all	Not at all	Not at all	Not at all	Not at all	Not at all	Not at all	Not at all	Not at all	Not at all	Not at all	Satisfied	Satisfied	Strongly agree	Very satisfied	All of the time	Agree	Satisfied	7	6	5	5	2	3	1	1	1	No preference	23	6	31
218	Non-talking condition	Female	44	Cancer	Not at all	Not at all	Not at all	Not at all	Somewhat	Not at all	Not at all	Somewhat	Not at all	Somewhat	Somewhat	Not at all	Not at all	Not at all	Somewhat	Somewhat	Not at all	Not at all	Somewhat	Somewhat	Neither satisfied nor dissatisfied	Satisfied	Agree	Satisfied	Most of the time	Agree	Satisfied	6	3	4	4	5	6	4	4	4	Talking room	28	18	27
219	Non-talking condition	Female	56	Cancer	Somewhat	Somewhat	Not at all	Not at all	Somewhat	Not at all	Not at all	Somewhat	Not at all	Moderately	Somewhat	Not at all	Not at all	Not at all	Somewhat	Moderately	Somewhat	Not at all	Somewhat	Moderately	Very satisfied	Very satisfied	Agree	Satisfied	All of the time	Not sure	Satisfied	7	4	4	4	2	6	3	3	3	No preference	34	15	30
220	Non-talking condition	Female	53	Cancer	Moderately	Somewhat	Somewhat	Somewhat	Somewhat	Not at all	Somewhat	Moderately	Somewhat	Somewhat	Somewhat	Somewhat	Somewhat	Not at all	Moderately	Somewhat	Somewhat	Somewhat	Somewhat	Somewhat	Satisfied	Very satisfied	Strongly agree	Very satisfied	All of the time	Agree	Very satisfied	6	4	4	6	2	3	2	2	2	Talking room	41	9	33
221	Non-talking condition	Male	50	Chronic illness	Somewhat	Not at all	Somewhat	Not at all	Not at all	Not at all	Not at all	Somewhat	Not at all	Somewhat	Somewhat	Somewhat	Somewhat	Not at all	Somewhat	Somewhat	Somewhat	Not at all	Somewhat	Somewhat	Satisfied	Very satisfied	Strongly agree	Satisfied	All of the time	Not sure	Very satisfied	6	4	4	4	2	6	3	3	4	Talking room	32	16	31
222	Non-talking condition	Female	72	Chronic illness													Moderately								Very satisfied	Very satisfied	Strongly agree	Very satisfied	All of the time	Not sure	Very satisfied	7	6				7				Talking room			33
223	Non-talking condition	Male	66	Chronic illness	Somewhat	Not at all	Somewhat	Not at all	Somewhat	Somewhat	Somewhat	Somewhat	Not at all	Somewhat	Somewhat	Somewhat	Somewhat	Moderately	Somewhat	Somewhat	Somewhat	Not at all	Somewhat	Somewhat	Satisfied	Neither satisfied nor dissatisfied	Agree	Neither satisfied nor dissatisfied	Most of the time	Not sure	Satisfied	6	5	5	4	3	6	5	5	5	Talking room	37	21	25
224	Non-talking condition	Female	44	Cancer	Not at all	Not at all	Not at all	Not at all	Not at all	Not at all	Not at all	Somewhat	Not at all	Somewhat	Somewhat	Not at all	Not at all	Not at all	Somewhat	Somewhat	Somewhat	Not at all	Moderately	Moderately	Neither satisfied nor dissatisfied	Neither satisfied nor dissatisfied	Agree	Neither satisfied nor dissatisfied	All of the time	Agree	Very satisfied	6	4	4	4	3	6	4	4	4	No preference	30	18	27
225	Non-talking condition	Female	38	Chronic illness	Not at all	Not at all	Not at all	Not at all	Not at all	Not at all	Not at all	Somewhat	Not at all	Somewhat	Somewhat	Not at all	Not at all	Not at all	Not at all	Not at all	Not at all	Not at all	Somewhat	Not at all	Satisfied	Satisfied	Strongly agree	Very satisfied	All of the time	Agree	Very satisfied	6	1	4	4	2	3	3	3	3	No preference	24	12	32
226	Non-talking condition	Female	62	Chronic illness	Somewhat	Somewhat	Not at all	Not at all	Somewhat	Not at all	Not at all	Moderately	Not at all	Somewhat	Somewhat	Not at all	Not at all	Not at all	Somewhat	Somewhat	Somewhat	Not at all	Moderately	Somewhat	Neither satisfied nor dissatisfied	Satisfied	Agree	Dissatisfied	Most of the time	Not sure	Satisfied	7	3	4	3	4	6	5	4	5	No preference	33	20	24
227	Non-talking condition	Female	62	Cancer	Not at all	Not at all	Not at all	Not at all	Not at all	Not at all	Not at all	Not at all	Not at all	Not at all	Not at all	Not at all	Not at all	Not at all	Not at all	Not at all	Not at all	Not at all	Not at all	Not at all	Very satisfied	Very satisfied	Strongly agree	Very satisfied	All of the time	Strongly agree	Very satisfied	7	7	4	4	4	7	7	7	7	No preference	20	28	35
228	Non-talking condition	Male	55	Cancer	Not at all	Not at all	Not at all	Not at all	Not at all	Not at all	Not at all	Not at all	Not at all	Not at all	Not at all	Not at all	Not at all	Not at all	Not at all	Not at all	Somewhat	Not at all		Not at all	Very satisfied	Very satisfied	Strongly agree	Satisfied	All of the time	Agree	Very satisfied	7	6	6	5	5	7	5	5	5	Talking room		22	33
229	Non-talking condition	Male	32	Cancer	Somewhat	Somewhat	Somewhat	Somewhat	Somewhat	Not at all	Somewhat	Somewhat	Somewhat	Somewhat	Somewhat	Somewhat	Somewhat	Not at all	Somewhat	Somewhat	Not at all	Not at all	Somewhat	Moderately	Very satisfied	Satisfied	Agree	Satisfied	All of the time	Agree	Satisfied	6	4	4	3	4	4	3	2	3	Talking room	37	12	30
230	Non-talking condition	Male	64	Cancer	Not at all	Not at all	Not at all	Not at all	Not at all	Not at all	Very much	Not at all	Not at all	Somewhat	Not at all	Not at all	Not at all	Not at all	Not at all	Not at all	Not at all	Not at all	Somewhat	Not at all	Neither satisfied nor dissatisfied	Satisfied	Strongly agree	Neither satisfied nor dissatisfied	All of the time	Agree	Satisfied	7	6	5	5	3	7	2	2	4	Talking room	25	15	28
231	Non-talking condition	Female	22	Chronic illness	Somewhat	Somewhat	Not at all	Not at all	Not at all	Not at all	Not at all	Very much	Not at all	Somewhat	Somewhat	Not at all	Not at all	Not at all	Somewhat	Somewhat	Not at all	Not at all	Somewhat	Somewhat	Satisfied	Neither satisfied nor dissatisfied	Agree	Satisfied	All of the time	Agree	Very satisfied	7	4	4	4	4	7	1	1	1	Talking room	31	10	29
232	Non-talking condition	Female	61	Chronic illness	Not at all	Not at all	Not at all	Not at all	Not at all	Not at all	Not at all	Not at all	Not at all	Not at all	Not at all	Not at all	Not at all	Not at all	Not at all	Not at all	Not at all	Not at all	Not at all	Not at all	Very satisfied	Very satisfied	Strongly agree	Very satisfied	All of the time	Not sure	Very satisfied	7	4	4	4	4	5	4	4	4	Talking room	20	17	33
233	Non-talking condition	Female	72	Chronic illness	Somewhat																				Neither satisfied nor dissatisfied	Neither satisfied nor dissatisfied	Agree	Satisfied	All of the time	Strongly agree	Satisfied	7	1	1	7	7	6	1	4	4	Non-talking room		15	28
234	Non-talking condition	Female	53	Chronic illness	Somewhat	Somewhat	Not at all	Not at all	Somewhat	Not at all	Moderately	Moderately	Somewhat	Somewhat	Somewhat	Somewhat	Not at all	Not at all	Somewhat	Somewhat	Somewhat	Not at all	Somewhat	Somewhat	Very satisfied	Very satisfied	Agree	Very satisfied	All of the time	Agree	Very satisfied	7	6	4	4	4	7	7	7	7	No preference	36	28	33
235	Non-talking condition	Female	71	Cancer	Somewhat	Somewhat	Not at all	Not at all	Somewhat	Not at all	Not at all		Not at all			Not at all	Not at all	Not at all	Somewhat		Not at all					Neither satisfied nor dissatisfied	Strongly agree	Neither satisfied nor dissatisfied	All of the time	Strongly disagree	Very satisfied	5									Talking room
236	Non-talking condition	Female	39	Cancer	Somewhat	Not at all	Somewhat	Somewhat		Very much			Moderately		Not at all	Somewhat				Not at all	Very much			Somewhat	Satisfied	Very satisfied	Strongly agree	Very satisfied	All of the time	Strongly disagree	Very satisfied	7	1	2	3	3	6	6	6	6	No preference		24	30
237	Non-talking condition	Male	82	Cancer	Not at all	Not at all	Not at all	Not at all	Not at all		Not at all	Not at all	Not at all	Not at all	Not at all	Not at all	Not at all		Not at all	Not at all		Not at all	Not at all	Not at all	Satisfied	Satisfied	Strongly agree	Satisfied	All of the time	Not sure	Very satisfied	7	4	4	4	4	5	5	4	4	No preference		18	30
238	Non-talking condition	Female	62	Cancer	Somewhat	Somewhat	Not at all	Not at all	Somewhat	Not at all	Somewhat		Somewhat	Somewhat	Somewhat	Not at all	Not at all	Not at all	Somewhat	Somewhat	Somewhat	Not at all	Somewhat	Somewhat	Neither satisfied nor dissatisfied	Very satisfied	Strongly agree	Satisfied	All of the time	Agree	Very satisfied	5	1	1	7	5	5	4	4	4	Non-talking room		17	31
239	Non-talking condition	Female	49	Cancer	Somewhat	Somewhat	Somewhat	Not at all	Somewhat	Not at all	Somewhat	Moderately	Not at all	Somewhat	Somewhat	Somewhat	Somewhat	Not at all	Somewhat	Somewhat	Somewhat	Not at all	Somewhat	Somewhat	Satisfied	Satisfied	Agree	Satisfied	Most of the time	Not sure	Satisfied	7	2	5	2	2	2	2	2	2	Talking room	36	8	27
240	Non-talking condition	Female	50	Cancer	Somewhat	Not at all	Somewhat	Not at all	Somewhat	Not at all	Somewhat	Somewhat	Not at all	Somewhat	Somewhat	Somewhat	Somewhat	Not at all	Somewhat	Somewhat	Somewhat	Not at all	Somewhat	Somewhat	Very satisfied	Very satisfied	Strongly agree	Satisfied	All of the time	Strongly agree	Very satisfied	6	4	4	4	4	6	2	2	4	Talking room	34	14	34
241	Non-talking condition	Female	68	Cancer	Somewhat	Somewhat	Not at all	Not at all	Somewhat	Not at all	Not at all	Somewhat	Not at all	Somewhat	Somewhat	Not at all	Not at all	Somewhat	Somewhat	Somewhat	Not at all	Not at all	Somewhat	Moderately	Satisfied	Satisfied	Agree	Satisfied	Most of the time	Not sure	Satisfied	4	4	3	4	4	4	5	4	4	Talking room	32	17	27
242	Non-talking condition	Female	20	Chronic illness	Moderately	Not at all	Not at all	Not at all	Somewhat	Not at all	Not at all	Not at all	Not at all	Moderately	Moderately	Not at all	Not at all	Not at all	Not at all	Not at all	Somewhat	Not at all	Moderately	Not at all	Very satisfied	Very satisfied	Strongly agree	Neither satisfied nor dissatisfied	All of the time	Not sure	Very satisfied	6	7	2	4	5	7	2	2	3	Talking room	30	14	31
243	Non-talking condition	Female	67	Chronic illness	Moderately	Moderately		Not at all	Very much	Not at all	Not at all	Moderately	Not at all	Very much	Moderately	Not at all	Not at all	Somewhat	Very much	Very much	Not at all	Not at all	Very much	Somewhat	Very dissatisfied	Very dissatisfied	Agree	Satisfied	Most of the time	Strongly agree	Satisfied	7	6	5	3	5	5	5	5	5	Talking room		20	23
244	Non-talking condition	Male	72	Cancer	Somewhat	Somewhat	Somewhat	Somewhat	Moderately	Not at all	Moderately	Moderately	Somewhat	Moderately	Moderately	Somewhat	Somewhat	Not at all	Moderately	Somewhat	Somewhat	Not at all	Moderately	Moderately	Very satisfied	Satisfied	Strongly agree	Satisfied	All of the time	Agree	Very satisfied	7	3	5	4	4	7	7	6	6	Talking room	45	26	32
245	Non-talking condition	Male	57	Cancer	Not at all	Not at all	Not at all	Not at all	Not at all	Not at all	Somewhat	Somewhat	Not at all	Somewhat	Somewhat	Not at all	Not at all	Not at all	Not at all	Somewhat	Moderately	Not at all	Somewhat	Somewhat	Neither satisfied nor dissatisfied	Satisfied	Strongly agree	Very satisfied	All of the time	Disagree	Very satisfied	7	7	6	4	4	7	4	4	4	Talking room	29	19	29
246	Non-talking condition	Male	70	Cancer	Not at all	Not at all	Not at all	Not at all	Not at all	Not at all	Not at all	Not at all	Not at all	Not at all	Not at all	Not at all	Not at all	Not at all	Not at all	Not at all	Not at all	Not at all	Not at all	Not at all	Very satisfied	Neither satisfied nor dissatisfied	Strongly agree	Very satisfied	All of the time	Strongly agree	Very satisfied	7	7	4	4	4	7	6	7	7	Talking room	20	27	33
247	Non-talking condition	Female	51	Chronic illness	Not at all	Not at all	Not at all	Not at all	Somewhat	Not at all	Not at all	Somewhat	Moderately	Somewhat	Somewhat	Not at all	Not at all	Not at all	Somewhat	Somewhat	Not at all	Not at all	Somewhat	Somewhat	Very satisfied	Very satisfied	Strongly agree	Very satisfied	All of the time	Not sure	Very satisfied	7	5	4	4	4	7	3	3	3	Talking room	30	16	33
248	Non-talking condition	Male	53	Chronic illness	Somewhat	Not at all	Not at all	Not at all	Not at all	Not at all	Not at all	Somewhat	Not at all	Somewhat	Not at all	Not at all	Not at all	Not at all	Somewhat	Somewhat	Not at all	Not at all	Somewhat	Somewhat	Satisfied	Satisfied	Agree	Satisfied	All of the time	Not sure	Satisfied	7	6	4	4	2	6	4	6	4	No preference	27	20	28
249	Non-talking condition	Female	62	Cancer	Somewhat	Somewhat	Somewhat	Somewhat	Somewhat	Not at all	Moderately	Moderately	Somewhat	Moderately	Moderately	Somewhat	Somewhat	Moderately	Moderately	Moderately	Somewhat	Somewhat	Moderately	Moderately	Satisfied	Neither satisfied nor dissatisfied	Agree	Satisfied	All of the time	Strongly agree	Satisfied	4	4	4	4	4	4	4	4	4	Talking room	48	16	29
250	Non-talking condition	Male	72	Cancer						Not at all	Not at all	Moderately	Not at all	Somewhat	Somewhat	Not at all	Not at all	Not at all	Moderately	Somewhat	Somewhat	Not at all	Very much	Moderately	Very satisfied	Very satisfied	Agree	Satisfied	All of the time	Disagree	Satisfied	7									No preference			29
251	Non-talking condition	Male	69	Chronic illness																					Very satisfied	Very satisfied	Agree	Satisfied	All of the time	Agree	Satisfied	7	6	4	2	4	6	5	5	5			21	31
252	Non-talking condition	Male	63	Chronic illness																					Satisfied	Satisfied	Strongly agree	Satisfied	All of the time	Agree	Satisfied	6	4	4	4	4	4	4	4	4			16	30
253	Non-talking condition	Female	63	Chronic illness	Somewhat	Somewhat	Not at all	Not at all	Not at all	Not at all	Not at all	Somewhat	Not at all	Somewhat	Not at all	Not at all	Not at all	Not at all	Not at all	Somewhat	Not at all	Not at all	Somewhat	Somewhat	Very satisfied	Very satisfied	Strongly agree	Very satisfied	All of the time	Strongly disagree	Very satisfied	7	4	4	4	4	7	3	3	3	Talking room	27	16	31
254	Non-talking condition	Female	70	Chronic illness	Not at all	Not at all		Not at all	Not at all	Not at all	Not at all	Somewhat	Not at all	Not at all	Not at all	Not at all	Not at all	Not at all	Not at all	Not at all	Not at all	Not at all	Somewhat	Not at all	Satisfied	Satisfied	Strongly agree	Satisfied	All of the time	Agree	Very satisfied	7	7	5	5	4	6	3	3	3	Talking room		15	31
255	Non-talking condition	Female	24	Chronic illness	Somewhat	Somewhat	Not at all	Not at all	Moderately	Not at all	Not at all	Not at all	Not at all	Moderately	Moderately	Not at all	Not at all	Moderately	Somewhat	Somewhat	Not at all	Not at all	Very much	Somewhat	Satisfied	Very satisfied	Agree	Satisfied	Most of the time	Not sure	Satisfied	5	5	3	5	5	5	4	4	4	Talking room	36	17	28
256	Non-talking condition	Male	37	Cancer	Somewhat	Somewhat	Somewhat	Somewhat	Somewhat	Not at all	Not at all	Moderately	Not at all	Moderately	Moderately	Somewhat	Somewhat	Not at all	Somewhat	Somewhat	Not at all	Not at all	Somewhat	Moderately	Neither satisfied nor dissatisfied	Neither satisfied nor dissatisfied	Agree	Satisfied	All of the time	Agree	Satisfied	4	2	3	4	3	4	3	1	1	No preference	38	9	27
257	Non-talking condition	Female	66	Cancer	Moderately	Not at all	Not at all	Not at all	Not at all	Not at all	Not at all	Not at all	Not at all	Very much	Not at all	Not at all	Not at all	Not at all	Not at all	Not at all	Not at all	Not at all	Not at all	Not at all	Very satisfied	Very satisfied	Strongly agree	Very satisfied	All of the time	Strongly agree	Very satisfied	7									Talking room	25		35
258	Non-talking condition	Male	54	Chronic illness	Somewhat	Somewhat		Not at all	Somewhat	Not at all	Not at all	Moderately	Not at all	Somewhat	Somewhat	Not at all	Not at all	Somewhat	Somewhat	Somewhat	Not at all	Not at all	Moderately	Moderately	Satisfied	Satisfied	Strongly agree	Satisfied	Most of the time	Strongly agree	Very satisfied	6	2	4	4	3	6	1	4	2	No preference		13	31
259	Non-talking condition	Female	39	Chronic illness	Not at all	Not at all	Not at all	Not at all	Not at all	Not at all	Not at all	Not at all	Not at all	Not at all	Not at all	Not at all	Not at all	Not at all	Not at all	Not at all	Not at all	Not at all	Not at all	Not at all	Satisfied	Satisfied	Strongly agree	Satisfied	All of the time	Agree	Satisfied	6	4	4	4	4	5	3	4	4	Talking room	20	16	30
260	Non-talking condition	Female	23	Chronic illness	Not at all	Not at all	Not at all	Not at all	Somewhat	Not at all	Not at all	Somewhat	Not at all	Somewhat	Somewhat	Not at all	Not at all	Not at all	Somewhat	Somewhat	Not at all	Not at all	Somewhat	Not at all	Very satisfied	Satisfied	Strongly agree	Very satisfied	All of the time	Agree	Very satisfied	6	5	4	4	5	6	4	4	4	No preference	27	18	33
261	Non-talking condition	Male	67	Cancer	Somewhat	Somewhat	Not at all	Not at all	Very much	Not at all	Not at all	Moderately	Not at all	Very much	Very much	Not at all	Not at all	Not at all	Very much	Somewhat	Not at all	Not at all	Moderately	Moderately	Very satisfied	Satisfied	Strongly agree	Satisfied	All of the time	Agree	Very satisfied	7	6	4	4	3	6	5	4	5	Talking room	41	20	32
262	Non-talking condition	Male	55	Cancer	Not at all	Not at all	Somewhat	Not at all	Somewhat	Not at all	Somewhat	Very much	Not at all	Somewhat	Moderately	Not at all	Not at all	Somewhat	Not at all	Somewhat	Somewhat	Not at all	Somewhat	Moderately	Neither satisfied nor dissatisfied	Satisfied	Agree	Satisfied	All of the time	Not sure	Satisfied	6	5	6	5	6	6	4	4	4	Non-talking room	35	18	27
263	Non-talking condition	Female	56	Cancer	Somewhat	Somewhat	Somewhat	Not at all	Not at all	Not at all	Not at all	Not at all	Not at all	Not at all	Somewhat	Not at all	Not at all	Not at all	Somewhat	Somewhat	Somewhat	Not at all	Somewhat	Somewhat	Satisfied	Dissatisfied	Strongly agree	Satisfied	All of the time	Not sure	Very satisfied	6		4	4	5		4	3	3	Talking room	29	28	28
